# Supplementary material for: Mutational scanning pinpoints distinct binding sites of key ATGL regulators in lipolysis
Source: Nat Commun. 2024 Mar 21;15:2516. doi: 10.1038/s41467-024-46937-x (PMC10958042; doi:10.1038/s41467-024-46937-x)
Supplement: Supplementary file 4 — Supplementary Dataset 1 [file 41467_2024_46937_MOESM4_ESM.xlsx]

## Sheet: SupplData01
Protein MT Library	MT vector	Protein WT	Interaction Number	WT vector	Type	JOKO_combined	# Reads file 1	# Reads file 2	# Reads file 3	Total read #
ATGL	pDONR223		ATGL_Library-223		control	JOKO4-A64_S64	2178696	1223630	1162785	4565111
ATGL	pDONR301		ATGL_Library-301		control	JOKO4-A70_S70	2045049	1313366	1268928	4627343
ATGL	pACT4-DM		LR-Ec16		control	JOKO4-B30_S30	1978476	1569937	1023469	4571882
ATGL	pACT4-DM		LR-Ec17		control	JOKO4-B45_S45	2040552	1482072	1078875	4601499
ATGL	pACT4-DM		LR-Yeast16		control	JOKO4-B31_S31	532154	1499336	1216442	3247932
ATGL	pACT4-DM		LR-Yeast17		control	JOKO4-B46_S46	1812157	1671610	1322449	4806216
ATGL	pACT4-DM	CIDEC	Int16F	pBTM116-D9	rH	JOKO4-B37_S37	1531360	1495282		3026642
ATGL	pACT4-DM	CIDEC	Int17E	pBTM116-D9	rH	JOKO4-B51_S51	2369470	1037605		3407075
ATGL	pACT4-DM	G0S2	Int16B	pBTM116-D9	rH	JOKO4-B33_S33	2266267	1105996		3372263
ATGL	pACT4-DM	G0S2	Int17B	pBTM116-D9	rH	JOKO4-B48_S48	2350373	1474486		3824859
ATGL	pACT4-DM	mG0S2	Int16H	pBTM116-D9	rH	JOKO4-B39_S39	2083235	1257137		3340372
ATGL	pACT4-DM	mG0S2	Int17G	pBTM116-D9	rH	JOKO4-B53_S53	2109163	1305010		3414173
ATGL	pACT4-DM	mPlin1	Int16K	pBTM116-D9	rH	JOKO4-B42_S42	2127222	1954867		4082089
ATGL	pACT4-DM	mPlin1	Int17J	pBTM116-D9	rH	JOKO4-B56_S56	1539480	1346943		2886423
ATGL	pACT4-DM	mPlin5	Int16L	pBTM116-D9	rH	JOKO4-B43_S43	2108714	1357785		3466499
ATGL	pACT4-DM	mPlin5	Int17K	pBTM116-D9	rH	JOKO4-B57_S57	1488288	1235035		2723323
ATGL	pACT4-DM	PLIN5	Int16G	pBTM116-D9	rH	JOKO4-B38_S38	1736464	1413137		3149601
ATGL	pACT4-DM	PLIN5	Int17F	pBTM116-D9	rH	JOKO4-B52_S52	2384235	1400615		3784850
ATGL	pBTM116-D9		LR-Ec11		control	JOKO4-A65_S65	962230	2056776	1222837	4241843
ATGL	pBTM116-D9		LR-Ec13		control	JOKO4-A71_S71	2320151	1409405	1214979	4944535
ATGL	pBTM116-D9		LR-Yeast11		control	JOKO4-A66_S66	1357139	1246260	1131043	3734442
ATGL	pBTM116-D9		LR-Yeast13		control	JOKO4-A72_S72	939273	1702732	1435579	4077584
ATGL	pBTM116-D9	CGI-58	Int11A	pCBDU-JW	rH	JOKO4-A67_S67	1458521	1061862		2520383
ATGL	pBTM116-D9	CGI-58	Int13B	pCBDU-JW	rH	JOKO4-A74_S74	2115889	1595136		3711025
ATGL	pBTM116-D9	G0S2	Int11B	pCBDU-JW	rH	JOKO4-A68_S68	1707226	1300779		3008005
ATGL	pBTM116-D9	G0S2	Int13C	pCBDU-JW	rH	JOKO4-A75_S75	2135659	1620003		3755662
ATGL	pBTM116-D9	mCGI-58	Int11C	pCBDU-JW	rH	JOKO4-A69_S69	1534920	1059175		2594095
ATGL	pBTM116-D9	mCGI-58	Int13D	pCBDU-JW	rH	JOKO4-A76_S76	1727661	1235893		2963554

## Sheet: legend
	Suppl. Data 01: Protein pairs in interaction perturbation screening, mPlin1, mG0S2 and mPlin5 refers to mouse ORFs
	Protein MT Library: ATGL was mutagenized
	MT vector: ATGL vector
	Protein WT: Binding partner, m indicates murine version
	Interaction Number: library / interaction code see also SupplTab 02
	WT vector: Vector of the wild type bindin partner
	Type: control: not selected, rH after selection
	JOKO_combined: file code to access the raw sequencing file
	# Reads file 1: number or reads for barcode 1
	# Reads file 2 : number or reads for barcode 2
	# Reads file 3 : number or reads for barcode 3
	Total read # : total number or reads for the sample
