# Supplementary material for: Mutational scanning pinpoints distinct binding sites of key ATGL regulators in lipolysis
Source: Nat Commun. 2024 Mar 21;15:2516. doi: 10.1038/s41467-024-46937-x (PMC10958042; doi:10.1038/s41467-024-46937-x)
Supplement: Supplementary file 5 — Supplementary Dataset 2 [file 41467_2024_46937_MOESM5_ESM.xlsx]

## Sheet: SupplData02
Mutant Library	Vector	Interactions	Chosen Cutoff
			Number of reads	fold change standard variation
ATGL	pBTM116-D9	Int11A, Int11B, Int11C	10	1.5
ATGL	pBTM116-D9	Int13B, Int13C, Int13D	10	1.5
ATGL	pACT4-DM	Int16B, Int16F, Int16G, Int16H, Int16K, Int16L	50	2
ATGL	pACT4-DM	Int17B, Int17E, Int17F, Int17G, Int17J, Int17K	20	1.75

## Sheet: legend
	Suppl. Data02: Cut off values used in sequence data processing
	Mutant Library: ATGL was mutagenized
	Vector: ATGL vector
	Interactions: interaction code
	Number of reads as cutoff: minimal number of reads to be considered as enriched variant
	fold change standard variation as cutoff: minimal deviation from the codon specific model to be considered as enriched variant
