# Supplementary material for: Mutational scanning pinpoints distinct binding sites of key ATGL regulators in lipolysis
Source: Nat Commun. 2024 Mar 21;15:2516. doi: 10.1038/s41467-024-46937-x (PMC10958042; doi:10.1038/s41467-024-46937-x)
Supplement: Supplementary file 6 — Supplementary Dataset 3 [file 41467_2024_46937_MOESM6_ESM.xlsx]

## Sheet: SupplData03
Protein	Position	WTAA	Mutant	MTAA	Codon
ATGL	16	G	ATGL_G16K	K	K::AAA
ATGL	35	F	ATGL_F35E	E	E::GAA
ATGL	35	F	ATGL_F35A	A	A::GCT
ATGL	39	N	ATGL_N39E	E	E::GAA
ATGL	41	T	ATGL_T41A	A	A::GCT
ATGL	59	G	ATGL_G59L	L	L::CTA
ATGL	62	L	ATGL_L62A	A	A::GCT
ATGL	62	L	ATGL_L62K	K	K::AAG
ATGL	66	G	ATGL_G66A	A	A::GCA
ATGL	66	G	ATGL_G66L	L	L::TTG
ATGL	70	I	ATGL_I70K	K	K::AAG
ATGL	70	I	ATGL_I70A	A	A::GCA
ATGL	86	P	ATGL_P86K	K	K::AAG
ATGL	87	S	ATGL_S87A	A	A::GCT
ATGL	87	S	ATGL_S87E	E	E::GAA
ATGL	92	K	ATGL_K92L	L	L::CTA
ATGL	95	R	ATGL_R95L	L	L::CTA
ATGL	95	R	ATGL_R95K	K	K::AAA
ATGL	102	L	ATGL_L102K	K	K::AAA
ATGL	103	P	ATGL_P103K	K	K::AAG
ATGL	104	A	ATGL_A104E	E	E::GAG
ATGL	106	S	ATGL_S106K	K	K::AAA
ATGL	109	H	ATGL_H109E	E	E::GAG
ATGL	113	R	ATGL_R113L	L	L::TTG
ATGL	113	R	ATGL_R113K	K	K::AAA
ATGL	125	E	ATGL_E125L	L	L::TTG
ATGL	127	V	ATGL_V127L	L	L::CTA
ATGL	140	Q	ATGL_Q140K	K	K::AAA
ATGL	140	Q	ATGL_Q140A	A	A::GCT
ATGL	153	G	ATGL_G153A	A	A::GCA
ATGL	153	G	ATGL_G153K	K	K::AAA
ATGL	156	P	ATGL_P156K	K	K::AAA
ATGL	158	S	ATGL_S158E	E	E::GAA
ATGL	158	S	ATGL_S158A	A	A::GCA
ATGL	159	L	ATGL_L159A	A	A::GCT
ATGL	163	R	ATGL_R163K	K	K::AAA
ATGL	178	L	ATGL_L178A	A	A::GCA
ATGL	180	N	ATGL_N180L	L	L::CTA
ATGL	189	G	ATGL_G189E	E	E::GAA
ATGL	258	P	ATGL_P258L	L	L::CTA
ATGL	261	L	ATGL_L261E	E	E::GAA
ATGL	275	K	ATGL_K275A	A	A::GCT
ATGL	314	E	ATGL_E314A	A	A::GCA
ATGL	328	V	ATGL_V328A	A	A::GCA
ATGL	329	R	ATGL_R329E	E	E::GAA
ATGL	348	F	ATGL_F348E	E	E::GAG
ATGL	351	R	ATGL_R351L	L	L::TTG
ATGL	368	E	ATGL_E368A	A	A::GCA
ATGL	396	Q	ATGL_Q396A	A	A::GCA
ATGL	415	Y	ATGL_Y415A	A	A::GCT
ATGL	434	A	ATGL_A434L	L	L::TTG
ATGL	453	A	ATGL_A453E	E	E::GAA

## Sheet: legend
	Suppl. Data 03: 52 ATGL single amino acid mutants
	Protein: ATGL
	Position: ATGL amino acid position number
	WTAA: wild type residue
	Mutant: mutant code
	MTAA: mutant residue
	Codon: mutant residue codon used
