# Supplementary material for: Mutational scanning pinpoints distinct binding sites of key ATGL regulators in lipolysis
Source: Nat Commun. 2024 Mar 21;15:2516. doi: 10.1038/s41467-024-46937-x (PMC10958042; doi:10.1038/s41467-024-46937-x)
Supplement: Supplementary file 7 — Supplementary Dataset 4 [file 41467_2024_46937_MOESM7_ESM.xlsx]

## Sheet: SupplData04
Protein	CGI58_rep1	CGI58_rep2	CIDEC_rep1	CIDEC_rep2	G0S2_rep1	G0S2_rep2	mPlin1_rep1	mPlin1_rep2	mPlin5_rep1	mPlin5_rep2
neg Ctrl	-1.39784	-1.78201	-1.41614	-1.71592	-4.04129	-3.95638	-1.90665	-1.45496	-1.50601	-1.2904
ATGL WT	0.32	0.45	0.17	0.24	0.56	0.26	0.26	-0.37	0.15	0.46
ATGL_G16K	-0.138816	0.515413	0.534357	0.953972	-0.754749	-0.434873	0.265345	0.717559	0.284337	0.353553
ATGL_F35A	-0.0511909	-0.206922	0.00148748	-0.0902431	-0.13288	-0.162758	-0.184733	-0.157915	-0.562894	-0.0452176
ATGL_F35E	0.145914	0.336427	0.312103	0.00115804	0.16861	-0.0734691	-0.170018	-0.197258	-0.312879	-0.0351691
ATGL_N39E	-0.300281	-0.215229	0.129193	-0.0275523	-2.67113	-2.72702	-0.0832363	-0.558376	-0.463321	-0.462573
ATGL_T41A	0.268886	0.283497	0.1049	-0.176405	0.0586711	0.0368454	-0.0363913	-0.449763	0.0372257	0.0894869
ATGL_G59L	-0.4045	-0.664814	0.338841	-0.00560702	-2.22272	-2.11759	-0.00134129	-0.613321	-0.841401	-0.187299
ATGL_L62A	-0.556212	-0.527978	-0.11127	-0.169685	-2.25167	-1.6703	0.47539	-0.248328	-0.200276	-0.0198512
ATGL_L62K	-0.6136	-0.447191	-0.0341165	0.845464	-1.99397	-1.3758	0.456739	0.283766	-0.0604449	0.481646
ATGL_G66A	-0.000472505	0.0898535	-0.0355099	-0.0836576	0.00762011	0.751312	-0.406245	0.198295	-0.447793	0.0230867
ATGL_G66L	0.0178518	-0.540027	0.197175	-0.65583	-0.160357	-0.17619	-0.803089	-0.432807	-0.613997	-0.663508
ATGL_I70A	-0.496124	-0.551868	-0.117855	-0.627985	-1.13976	-1.03429	-0.500801	-0.781194	-1.36966	-0.875973
ATGL_I70K	-0.35478	-0.675652	-0.433668	-0.623235	-2.22119	-1.7676	-0.494702	-0.758606	-0.962355	-0.924031
ATGL_P86K	-0.174392	-0.669469	0.0809848	-0.641907	-0.782797	-0.894472	-0.799713	-0.498041	-1.17405	-1.16262
ATGL_S87A	-0.244085	-0.0566055	-0.0562052	-0.797504	-0.33	-0.674724	0.0206333	-0.536231	-0.249021	-0.227873
ATGL_S87E	-0.0232678	-0.304451	-0.478041	-0.727506	-1.39053	-0.558627	-0.526948	-0.624844	-0.403037	-0.318318
ATGL_K92L	-0.669619	-0.327649	-0.0227379	0.784821	-0.641827	0.250847	0.107057	0.165912	0.0604997	0.184908
ATGL_R95K	0.176955	-0.0704794	-0.0915361	-0.656162	0.0500782	0.105196	-0.788137	-0.634659	0.211191	-0.228268
ATGL_R95L	-0.120903	-0.396079	-0.168882	0.50693	-0.568604	-0.0586705	0.0463209	0.332116	-0.404001	-0.390815
ATGL_L102K	-0.532126	-0.829863	-0.128081	-0.3186	-2.44968	-2.64614	-1.19147	-0.806897	-0.207845	-0.846137
ATGL_P103K	-0.0890226	0.0250863	-0.24135	-0.421076	6.8763e-05	-0.0704257	-1.36307	-0.898357	-0.302514	-0.674381
ATGL_A104E	0.29071	0.0406847	-0.0649167	-0.317301	0.0583538	-0.112535	-1.07067	-0.823323	-0.160925	-0.458913
ATGL_S106K	-0.182166	-0.556658	-0.0702949	-0.113301	-1.28769	-0.921841	-0.529409	-0.666904	-0.363415	-0.539485
ATGL_H109E	0.0521982	-0.0209731	-0.00157422	-0.00996214	0.0835331	0.352841	-0.442164	-0.385805	0.319492	-0.248003
ATGL_R113K	0.189193	0.533842	-0.109801	0.828724	-0.037083	0.926776	-0.0594269	0.272047	0.648924	0.667182
ATGL_R113L	-0.624725	-0.258903	-0.719188	0.537114	-0.428677	-0.0286303	0.127814	0.163366	-0.305375	0.190547
ATGL_E125L	-0.623628	-0.200388	-0.230663	-0.238199	-0.18099	-0.307802	-0.268332	-0.225073	0.00114029	-0.226136
ATGL_V127L	-0.448508	-0.202867	-0.166428	-0.0791689	0.376312	0.198665	-0.304161	-0.287576	-0.294304	-0.097345
ATGL_Q140A	0.427918	0.0685178	0.722391	0.0208935	0.734419	0.0978641	-0.00145574	-0.191318	-0.185303	-0.0429223
ATGL_Q140K	-0.443744	0.321724	-0.160657	0.485062	-0.174569	0.194935	-0.355465	0.00731044	0.0109615	-0.224284
ATGL_G153A	-0.594977	-0.455062	-0.268008	0.00164028	-1.24967	-1.31155	-0.208996	-0.214832	-0.676261	-0.506097
ATGL_G153K	-0.536334	-0.601923	-0.569691	-0.174265	-2.61323	-1.67991	-0.673578	-0.772429	-1.05125	-0.86651
ATGL_P156K	-0.794479	-0.596436	-0.723324	-0.374465	-2.45186	-2.17616	-0.55191	-0.726373	-0.669246	-1.07916
ATGL_S158A	0.402394	0.00752972	-0.127576	0.0568687	0.342616	-0.120903	-0.231687	0.187695	-0.0251921	0.0161531
ATGL_S158E	-0.0834837	-0.000175642	-0.309016	-0.237931	0.0613166	-0.0501135	-0.451734	-0.375823	-0.0460658	0.17207
ATGL_L159A	-0.737202	-0.542122	-0.647521	0.00161221	-0.670573	-0.413231	-0.914697	0.394619	-1.1691	-0.435311
ATGL_R163K	0.351256	0.226323	0.651911	0.0551285	0.335062	0.410902	-0.504453	-0.582316	-0.295797	0.00396462
ATGL_L178A	-0.597998	-0.391512	-0.204447	-0.644741	0.0997492	-0.633783	-0.66373	-1.60234	-0.0601661	-0.256796
ATGL_N180L	-1.80386	-0.678523	-0.528717	-0.573695	-1.9384	-1.95989	0.0119254	-0.626215	-0.751474	-0.918315
ATGL_G189E	-1.38658	-1.13134	-0.951887	-0.896171	-2.65908	-2.28171	-1.00389	-1.43295	-1.34502	-1.5119
ATGL_P258L	-1.22535	-1.16312	-0.890476	-0.787992	-1.63667	-1.36445	-0.670074	-1.34524	-0.694899	-1.23839
ATGL_L261E	-1.20357	-0.988684	-0.713348	-0.796473	-0.673347	-0.62151	-0.62417	-1.14366	-0.706029	-0.845591
ATGL_K275A	-0.730628	-0.472719	-0.672701	-0.639522	-0.748004	-0.535325	-0.54951	-0.708755	-0.0641612	-0.483306
ATGL_E314A	-0.218286	-0.112007	-0.691199	-0.290195	-0.218118	0.00237848	-0.247257	0.210909	0.0215457	0.421489
ATGL_V328A	-0.512621	-0.464098	0.30155	-0.193102	-2.90484	-2.08794	-0.204573	-0.040574	-0.912453	-0.984561
ATGL_R329E	-0.411565	-0.601051	0.201236	-0.129893	-0.219827	-0.555741	-0.367169	-0.537003	0.105003	-0.510314
ATGL_F348E	-0.830119	-1.02499	-0.408672	-0.389382	-0.286945	-0.115155	0.112271	-0.626215	0.151684	-0.580348
ATGL_R351L	-0.947834	-1.04489	-0.353434	-0.407113	0.272605	0.12125	-0.00071685	-0.297752	-0.213265	-0.455725
ATGL_E368A	-0.42687	-0.713751	-0.223136	-0.539787	-0.214514	-0.233095	-0.0883481	-0.601606	-0.0205781	-0.0325228
ATGL_Q396A	-0.501704	-0.818292	0.0352419	-0.182219	-1.70638	-1.3154	0.312793	-0.063907	-0.512315	-0.623424
ATGL_Y415A	0.149109	-0.123504	-0.410593	-0.266035	-0.269529	-0.00445346	-0.0219146	-0.00379067	0.183776	0.2466
ATGL_A434L	0.0791791	0.226436	-0.0339649	0.729111	-0.0542698	0.461095	0.0210666	0.451551	0.18046	0.785673
ATGL_A453E	0.380749	0.473907	0.560189	0.846796	-0.0820131	0.720488	0.217801	0.0777895	0.182151	0.520306

## Sheet: legend
	Suppl. Data 04: Co-IP results of the 52 ATGL single amino acid mutants (log2 fold change values, Figure 3)
	Protein: ATGL mutant protein variant used in co-immunoprecipitiation experiments
	CGI58_rep1, CGI58_rep2, CIDEC_rep1, CIDEC_rep2, G0S2_rep1, G0S2_rep2, mPlin1_rep1, mPlin1_rep2, mPlin5_rep1, mPlin5_rep2: average log2 fold change of triplicate experiments, data for two independent assays (rep1 and rep2 respectively)
