# Supplementary material for: Mutational scanning pinpoints distinct binding sites of key ATGL regulators in lipolysis
Source: Nat Commun. 2024 Mar 21;15:2516. doi: 10.1038/s41467-024-46937-x (PMC10958042; doi:10.1038/s41467-024-46937-x)
Supplement: Supplementary file 8 — Supplementary Dataset 5 [file 41467_2024_46937_MOESM8_ESM.xlsx]

## Sheet: SupplData05
Protein	#transfected cells	# LDs (>2)	# <= 2 LDs	% > 2 LDs	% <= 2 LDs	SD % LDs
ATGL_WT	435	2	433	0.687285	99.3127	1.19041
ATGL_N39E	665	662	3	99.5779	0.422078	0.416772
ATGL_L62K	475	440	35	94.6118	5.38817	4.73153
ATGL_L102K	928	925	3	99.7696	0.230415	0.39909
ATGL_I70A	599	237	362	36.9467	63.0533	6.40006
ATGL_P86K	714	634	80	88.8893	11.1107	1.9442
ATGL_L159A	622	8	614	1.0437	98.9563	1.24337
ATGL_P103K	420	5	415	0.885834	99.1142	0.79743
ATGL_A104E	325	1	324	0.198413	99.8016	0.343661
ATGL_L178A	392	7	385	3.75131	96.2487	5.72822
ATGL_F348E	500	18	482	5.88543	94.1146	6.44032
ATGL_R351L	394	26	368	7.53015	92.4698	4.49647
ATGL_F348E_R351L	521	519	2	99.7	0.3	0.305505

## Sheet: legend
	Suppl. Data 05: Quantification of cells with LDs (Figure 5B)
	Protein: ATGL mutant protein variant used in fluorescence microscopy experiments
	# transfected cells: total number of YFP positive cells
	# LDs (>2): number of YFP positive cells with more than 2 LDs
	# <= 2 LDs: number of YFP positive cells with less than or equal 2 LDs
	% > 2 LDs: percent YFP positive cells with more than 2 LDs
	% <= 2 LDs: percent: YFP positive cells with less than or equal 2 LDs
	SD % LDs: standard deviation from three independent experiments
