# Supplementary material for: Mutational scanning pinpoints distinct binding sites of key ATGL regulators in lipolysis
Source: Nat Commun. 2024 Mar 21;15:2516. doi: 10.1038/s41467-024-46937-x (PMC10958042; doi:10.1038/s41467-024-46937-x)
Supplement: Supplementary file 10 — Source data file [file 41467_2024_46937_MOESM10_ESM.xlsx]

## Sheet: SourceDataFig1C
Codon	Library 1 after Deep Mutagensis [read count]	Library 1 after Yeast Mating[read count]			Postion	Library 1 after Deep Mutagensis [read count]	Library 1 after Yeast Mating[read count]
A..GCA	72765	6975			1	70424	8909
A..GCC	117222	10497			2	5323	860
A..GCG	219289	23364			3	11948	1249
A..GCT	51256	4892			4	8416	1023
C..TGC	60405	6655			5	9643	1406
C..TGT	23618	2628			6	4844	690
D..GAC	58438	5830			7	8129	1193
D..GAT	32395	3397			8	10987	1496
E..GAA	55245	6144			9	11779	1719
E..GAG	75241	7251			10	8998	1295
F..TTC	54839	5962			11	5996	723
F..TTT	13946	1418			12	9808	1649
G..GGA	31482	4477			13	6501	1127
G..GGC	108624	12886			14	5027	809
G..GGG	139430	17035			15	5996	975
G..GGT	23006	2596			16	5527	867
H..CAC	95182	8818			17	7505	1357
H..CAT	18690	1816			18	8354	1325
I..ATA	106934	12408			19	6072	898
I..ATC	82250	8288			20	10392	1714
I..ATT	16233	1742			21	7831	1282
K..AAA	62707	5611			22	16469	2611
K..AAG	72737	6340			23	31516	4078
L..TTA	27292	2930			24	10270	1073
L..TTG	62680	6015			25	27103	3460
L..CTA	60267	5523			26	8596	1066
L..CTC	82937	7903			27	23065	2786
L..CTG	35375	3141			28	15045	1931
L..CTT	36302	3632			29	22048	2916
M..ATG	65723	6277			30	9032	1168
N..AAC	74704	7849			31	45689	4021
N..AAT	29658	3071			32	38723	3342
P..CCA	43658	3782			33	9084	1058
P..CCC	191365	17426			34	9961	1122
P..CCG	122706	12171			35	32634	3103
P..CCT	15977	1487			36	21244	2316
Q..CAA	20508	2058			37	35004	4467
Q..CAG	106991	11204			38	21303	2584
R..CGA	16058	1549			39	44382	4716
R..CGC	112141	12308			40	13324	1537
R..CGG	80436	7857			41	44022	4248
R..CGT	14378	1405			42	25470	2644
R..AGA	23807	2375			43	33296	3700
R..AGG	35930	3759			44	77085	9626
S..TCA	26311	2482			45	11903	1352
S..TCC	121826	14935			46	13889	1751
S..TCG	30031	3554			47	81675	10093
S..TCT	17389	1674			48	54956	6714
S..AGC	66782	7007			49	6687	860
S..AGT	12795	1153			50	10158	1291
T..ACA	28332	2680			51	57821	7433
T..ACC	129520	12740			52	23112	2633
T..ACG	31694	3089			53	6710	839
T..ACT	23407	2393			54	29761	3489
V..GTA	15252	1651			55	4739	549
V..GTC	86615	8542			56	15705	1929
V..GTG	69985	8120			57	10448	1302
V..GTT	27800	4120			58	16443	2017
W..TGG	37514	4041			59	8849	1109
Y..TAC	58829	6006			60	21562	2834
Y..TAT	14470	1504			61	9280	1308
					62	14816	2883
					63	13144	2591
					64	7714	1832
					65	8197	1875
					66	9681	2021
					67	10392	1105
					68	6326	751
					69	11943	1304
					70	9012	942
					71	8116	1058
					72	8431	1067
					73	6772	750
					74	10055	1303
					75	15066	1460
					76	5902	571
					77	5284	633
					78	8375	886
					79	4624	452
					80	17039	1992
					81	7017	742
					82	5920	573
					83	6675	776
					84	12380	1188
					85	28694	2673
					86	8157	821
					87	18843	1826
					88	30052	2893
					89	22163	2176
					90	27502	2701
					91	21252	2052
					92	10717	1169
					93	16569	1670
					94	13071	1430
					95	12579	1278
					96	13951	1448
					97	13007	1313
					98	12868	1310
					99	10654	1112
					100	7998	826
					101	11494	1268
					102	10688	1079
					103	11876	1260
					104	10579	1109
					105	8375	954
					106	11377	1138
					107	12698	1386
					108	8624	927
					109	9488	1023
					110	13145	1420
					111	12751	1348
					112	8644	875
					113	7201	756
					114	10487	1077
					115	9925	1038
					116	10587	1059
					117	7918	818
					118	8766	846
					119	19025	1878
					120	9085	905
					121	15671	1617
					122	12352	1240
					123	9345	1017
					124	9354	1045
					125	4013	399
					126	6962	742
					127	8153	814
					128	9851	948
					129	6710	713
					130	12057	1220
					131	9931	1051
					132	11790	1141
					133	10424	1061
					134	6261	702
					135	8776	959
					136	7732	735
					137	5782	619
					138	5940	626
					139	8032	897
					140	8441	919
					141	7968	839
					142	8967	1062
					143	7037	818
					144	5549	622
					145	8374	897
					146	13209	1393
					147	9205	810
					148	10489	1042
					149	11046	1077
					150	9669	859
					151	6868	739
					152	6877	739
					153	9245	919
					154	9124	891
					155	11135	1036
					156	9816	914
					157	7299	818
					158	10559	994
					159	12771	1168
					160	11395	1044
					161	10118	983
					162	7410	772
					163	8387	930
					164	10262	997
					165	11710	1073
					166	6531	649
					167	11798	1491
					168	12511	1517
					169	12017	1493
					170	4443	405
					171	10425	945
					172	11783	1077
					173	12941	1181
					174	9719	910
					175	8416	755
					176	6414	585
					177	6240	585
					178	6906	652
					179	4579	466
					180	7497	734
					181	9816	816
					182	6278	580
					183	5811	529
					184	7091	706
					185	8075	738
					186	6838	631
					187	5993	541
					188	5269	417
					189	6528	625
					190	3326	298
					191	5806	537
					192	5414	450
					193	5804	549
					194	6043	583
					195	7523	662
					196	6315	596
					197	5818	463
					198	5652	534
					199	5058	432
					200	7119	595
					201	7019	648
					202	7229	671
					203	7267	678
					204	4205	385
					205	3973	337
					206	7181	619
					207	14616	1233
					208	6711	604
					209	6328	564
					210	5994	540
					211	6754	590
					212	4895	421
					213	6086	556
					214	13096	1064
					215	11360	1012
					216	6765	575
					217	6465	558
					218	8965	713
					219	3635	306
					220	6628	609
					221	4956	412
					222	4595	400
					223	4340	393
					224	10230	931
					225	4542	431
					226	4504	399
					227	4982	455
					228	3898	359
					229	3894	364
					230	3662	416
					231	3975	444
					232	4448	456
					233	3581	334
					234	2745	301
					235	2446	266
					236	1709	156
					237	2961	278
					238	3040	278
					239	2572	216
					240	2404	231
					241	4494	377
					242	1680	156
					243	2330	206
					244	1891	156
					245	1699	146
					246	1293	112
					247	1749	140
					248	1267	100
					249	988	84
					250	1102	88
					251	1184	103
					252	1701	132
					253	1194	119
					254	1444	106
					255	871	54
					256	1625	131
					257	841	76
					258	836	80
					259	5093	448
					260	1140	112
					261	2392	171
					262	1272	99
					263	852	103
					264	2108	145
					265	3074	239
					266	3211	250
					267	2447	187
					268	2285	179
					269	628	80
					270	2563	250
					271	1376	101
					272	692	48
					273	671	56
					274	1666	148
					275	1111	100
					276	1437	116
					277	1363	129
					278	1228	120
					279	1796	156
					280	1358	98
					281	1479	124
					282	1195	88
					283	1138	100
					284	919	89
					285	844	68
					286	1224	97
					287	1043	114
					288	1155	106
					289	1221	113
					290	1370	100
					291	2162	185
					292	1024	80
					293	1131	65
					294	1593	122
					295	1360	104
					296	1573	113
					297	1632	131
					298	1722	139
					299	2233	145
					300	1967	170
					301	2003	155
					302	1469	110
					303	2280	176
					304	2418	208
					305	2799	224
					306	2722	215
					307	2789	214
					308	3053	228
					309	3062	243
					310	2496	174
					311	2363	184
					312	2613	217
					313	4100	346
					314	3808	284
					315	5529	419
					316	7480	558
					317	17766	1331
					318	5862	440
					319	4981	348
					320	23786	1785
					321	13109	1005
					322	8567	669
					323	7167	572
					324	8210	672
					325	10160	762
					326	5024	370
					327	6262	474
					328	4911	351
					329	7092	538
					330	2910	249
					331	3858	342
					332	6270	510
					333	2736	217
					334	5108	393
					335	3556	277
					336	3056	233
					337	3988	313
					338	3037	220
					339	3761	299
					340	4118	311
					341	3251	268
					342	5054	366
					343	2173	173
					344	5257	401
					345	4185	353
					346	2580	216
					347	4019	305
					348	3697	309
					349	5350	425
					350	5317	412
					351	3746	322
					352	4013	351
					353	4284	343
					354	2737	253
					355	5262	462
					356	3526	313
					357	3308	235
					358	6651	472
					359	6017	478
					360	3488	273
					361	3115	215
					362	2601	234
					363	4351	358
					364	4697	353
					365	6175	496
					366	3717	283
					367	2377	158
					368	2520	194
					369	2841	204
					370	5807	425
					371	3182	238
					372	2815	218
					373	4398	347
					374	2527	212
					375	2792	213
					376	2906	218
					377	4513	372
					378	3982	310
					379	4090	274
					380	3519	256
					381	3050	221
					382	1722	162
					383	2347	169
					384	2469	187
					385	2904	248
					386	2418	178
					387	2274	151
					388	3086	223
					389	3153	241
					390	3064	223
					391	3651	262
					392	3308	246
					393	2507	195
					394	3109	252
					395	2361	156
					396	1932	138
					397	3347	261
					398	1700	123
					399	1699	108
					400	1754	127
					401	2090	165
					402	3733	276
					403	2176	151
					404	3749	278
					405	2369	164
					406	2414	185
					407	4337	328
					408	3436	261
					409	3110	195
					410	3251	225
					411	4111	306
					412	2568	186
					413	2185	176
					414	2211	173
					415	3211	230
					416	2361	182
					417	3751	265
					418	3736	285
					419	2276	183
					420	2832	156
					421	3290	235
					422	3556	241
					423	3150	222
					424	2804	219
					425	2618	193
					426	4397	289
					427	2149	143
					428	2191	153
					429	3017	210
					430	2462	170
					431	4474	275
					432	2194	144
					433	2569	178
					434	3248	226
					435	1943	135
					436	2831	172
					437	1451	81
					438	894	83
					439	2954	199
					440	2279	135
					441	1925	110
					442	1619	128
					443	1604	94
					444	1154	83
					445	1900	130
					446	1674	95
					447	1827	121
					448	1945	120
					449	1697	109
					450	2818	197
					451	2708	219
					452	2303	178
					453	1392	74
					454	1698	102
					455	1751	126
					456	1105	78
					457	3488	175
					458	2364	145
					459	1931	130
					460	1569	92
					461	2542	164
					462	1871	106
					463	4021	231
					464	1615	97
					465	1529	92
					466	9962	561
					467	1429	104
					468	2878	156
					469	1687	87
					470	2790	193
					471	2377	180
					472	3782	257
					473	8167	635
					474	7460	509
					475	4825	340
					476	2575	179
					477	2248	167
					478	4465	300
					479	5309	363
					480	4964	300
					481	5101	315
					482	1839	148
					483	2340	179
					484	3144	229
					485	2148	184
					486	1954	283
					487	4448	378
					488	1736	321
					489	2318	178
					490	2725	206
					491	4023	335
					492	2298	219
					493	1700	156
					494	4110	308
					495	1886	131
					496	2372	232
					497	6771	372
					498	9580	481
					499	8602	484
					500	3153	138
					501	2808	166
					502	2983	152
					503	3198	203
					504	2112	186

## Sheet: SourceDataFig1D
Codon	Library 1[read count]	Library 2[read count]			Postion	Library 1[read count]	Library 2[read count]
A..GCA	72765	100805			1	70424	5640
A..GCC	117222	121070			2	5323	5480
A..GCG	219289	227761			3	11948	12261
A..GCT	51256	77027			4	8416	8901
C..TGC	60405	62519			5	9643	2317
C..TGT	23618	24224			6	4844	4989
D..GAC	58438	59299			7	8129	8496
D..GAT	32395	33220			8	10987	11738
E..GAA	55245	85589			9	11779	12917
E..GAG	75241	100783			10	8998	9412
F..TTC	54839	56215			11	5996	6216
F..TTT	13946	14306			12	9808	10435
G..GGA	31482	31621			13	6501	7060
G..GGC	108624	114455			14	5027	5448
G..GGG	139430	144895			15	5996	6857
G..GGT	23006	23666			16	5527	6027
H..CAC	95182	95104			17	7505	7930
H..CAT	18690	19160			18	8354	8946
I..ATA	106934	42337			19	6072	6445
I..ATC	82250	83294			20	10392	11006
I..ATT	16233	16627			21	7831	8350
K..AAA	62707	98028			22	16469	18688
K..AAG	72737	105817			23	31516	34554
L..TTA	27292	27400			24	10270	11555
L..TTG	62680	88421			25	27103	29516
L..CTA	60267	88799			26	8596	9020
L..CTC	82937	83552			27	23065	24250
L..CTG	35375	35778			28	15045	15493
L..CTT	36302	37097			29	22048	23371
M..ATG	65723	67449			30	9032	9493
N..AAC	74703	75316			31	45689	45670
N..AAT	29658	30827			32	38723	39366
P..CCA	43658	45398			33	9084	9595
P..CCC	191365	193969			34	9961	10993
P..CCG	122706	122290			35	32634	32699
P..CCT	15977	16387			36	21244	21808
Q..CAA	20508	21476			37	35004	36644
Q..CAG	106991	109103			38	21303	21671
R..CGA	16059	16262			39	44382	42120
R..CGC	112141	115984			40	13324	13630
R..CGG	80436	81513			41	44022	40617
R..CGT	14378	14863			42	25470	24840
R..AGA	23807	24322			43	33296	32534
R..AGG	35930	36091			44	77085	80673
S..TCA	26311	27135			45	11903	11872
S..TCC	121826	127798			46	13889	14961
S..TCG	30031	31264			47	81675	86675
S..TCT	17389	18069			48	54956	58502
S..AGC	66782	67714			49	6687	7051
S..AGT	12795	13256			50	10158	10952
T..ACA	28332	29102			51	57821	61119
T..ACC	129520	129315			52	23112	23509
T..ACG	31694	31734			53	6710	6841
T..ACT	23407	23783			54	29761	31185
V..GTA	15252	16220			55	4739	4866
V..GTC	86615	87480			56	15705	16419
V..GTG	69985	64648			57	10448	11415
V..GTT	27800	27751			58	16443	17700
W..TGG	37514	39177			59	8849	11710
Y..TAC	58829	59903			60	21562	23133
Y..TAT	14470	14817			61	9280	10040
					62	14816	15571
					63	13144	14960
					64	7714	8135
					65	8197	8614
					66	9681	10344
					67	10392	10950
					68	6326	7159
					69	11943	14127
					70	9012	9559
					71	8116	8798
					72	8431	9519
					73	6772	8526
					74	10055	11334
					75	15066	16266
					76	5902	6420
					77	5284	5506
					78	8375	8357
					79	4624	4765
					80	17039	17349
					81	7017	7566
					82	5920	6338
					83	6675	7240
					84	12380	14125
					85	28694	32281
					86	8157	8548
					87	18843	20551
					88	30052	31664
					89	22163	22410
					90	27502	29982
					91	21252	25798
					92	10717	13031
					93	16569	18159
					94	13071	14819
					95	12579	13880
					96	13951	14059
					97	13007	13299
					98	12868	12968
					99	10654	11127
					100	7998	8247
					101	11494	11755
					102	10688	11214
					103	11876	12380
					104	10579	11216
					105	8375	8590
					106	11377	12002
					107	12698	16598
					108	8624	8829
					109	9488	10062
					110	13145	14798
					111	12751	14789
					112	8644	9135
					113	7201	7668
					114	10487	10846
					115	9925	11636
					116	10587	10719
					117	7918	8748
					118	8766	9396
					119	19025	19716
					120	9086	9267
					121	15671	18954
					122	12352	15352
					123	9345	10207
					124	9354	10853
					125	4013	4243
					126	6962	6795
					127	8153	8613
					128	9851	12458
					129	6710	9020
					130	12057	13991
					131	9931	10247
					132	11790	14376
					133	10424	13567
					134	6261	6604
					135	8776	8988
					136	7732	7856
					137	5782	5732
					138	5940	6192
					139	8032	8103
					140	8441	8638
					141	7968	8147
					142	8967	9343
					143	7037	7070
					144	5549	6068
					145	8374	9434
					146	13209	13934
					147	9205	11716
					148	10489	11979
					149	11046	11253
					150	9669	10037
					151	6868	7014
					152	6877	8486
					153	9245	9232
					154	9124	9599
					155	11135	11495
					156	9816	10475
					157	7299	8363
					158	10559	11003
					159	12771	13158
					160	11395	11499
					161	10118	10113
					162	7410	8445
					163	8387	9864
					164	10262	10560
					165	11710	12268
					166	6531	6904
					167	11798	12160
					168	12511	13133
					169	12017	12445
					170	4443	5958
					171	10425	13084
					172	11783	13338
					173	12941	13277
					174	9719	10231
					175	8416	8747
					176	6414	7925
					177	6240	7351
					178	6906	7099
					179	4579	4719
					180	7497	7836
					181	9816	9837
					182	6278	6474
					183	5811	6530
					184	7091	7150
					185	8075	8021
					186	6838	7390
					187	5993	6013
					188	5269	5377
					189	6528	6947
					190	3326	3393
					191	5806	5856
					192	5414	5415
					193	5804	6058
					194	6043	6508
					195	7523	7664
					196	6315	6644
					197	5818	6087
					198	5652	7454
					199	5058	5407
					200	7119	7810
					201	7019	7075
					202	7229	7393
					203	7267	7660
					204	4205	4849
					205	3973	4239
					206	7181	8750
					207	14616	17000
					208	6711	7235
					209	6328	7103
					210	5994	6330
					211	6754	7398
					212	4895	5010
					213	6086	7057
					214	13096	14348
					215	11360	14784
					216	6765	9023
					217	6465	7188
					218	8965	8798
					219	3635	3695
					220	6628	6842
					221	4956	5119
					222	4595	5029
					223	4340	4409
					224	10230	10521
					225	4542	4685
					226	4504	5066
					227	4982	4986
					228	3898	4122
					229	3894	3818
					230	3662	3823
					231	3975	4448
					232	4448	4866
					233	3581	3658
					234	2745	3062
					235	2446	2908
					236	1709	1887
					237	2961	3844
					238	3040	3488
					239	2572	3365
					240	2404	3153
					241	4494	7693
					242	1680	2275
					243	2330	2662
					244	1891	2054
					245	1699	1838
					246	1293	1522
					247	1749	2055
					248	1267	1369
					249	988	1067
					250	1102	1169
					251	1184	1218
					252	1701	2063
					253	1194	1373
					254	1444	2705
					255	871	888
					256	1625	2053
					257	841	862
					258	836	1302
					259	5093	5524
					260	1140	2179
					261	2392	2893
					262	1272	1772
					263	852	784
					264	2108	2086
					265	3074	3165
					266	3211	4873
					267	2447	2550
					268	2285	2698
					269	628	712
					270	2563	2427
					271	1376	1552
					272	692	832
					273	671	840
					274	1666	3024
					275	1111	1701
					276	1437	2087
					277	1363	1735
					278	1228	1505
					279	1796	2208
					280	1358	2706
					281	1479	1900
					282	1195	1647
					283	1138	1472
					284	919	993
					285	844	947
					286	1224	1500
					287	1043	1422
					288	1155	1767
					289	1221	1645
					290	1370	2393
					291	2162	2832
					292	1024	1274
					293	1131	1515
					294	1593	1735
					295	1360	1440
					296	1573	1682
					297	1632	1836
					298	1722	1871
					299	2233	2565
					300	1967	2372
					301	2003	2258
					302	1469	1535
					303	2280	2682
					304	2418	2839
					305	2799	2984
					306	2722	2775
					307	2789	3020
					308	3053	3077
					309	3062	3474
					310	2496	2688
					311	2363	2943
					312	2613	2943
					313	4100	4452
					314	3808	3820
					315	5529	5757
					316	7480	8763
					317	17766	19192
					318	5862	6300
					319	4981	6030
					320	23786	26208
					321	13109	14629
					322	8567	9578
					323	7167	8299
					324	8210	9814
					325	10160	10679
					326	5024	5431
					327	6262	7055
					328	4911	5711
					329	7092	7595
					330	2910	3146
					331	3858	4141
					332	6270	6732
					333	2736	2856
					334	5108	5489
					335	3556	3887
					336	3056	3257
					337	3988	4548
					338	3037	3223
					339	3761	4109
					340	4118	4485
					341	3251	3597
					342	5054	5305
					343	2173	2073
					344	5257	5607
					345	4185	4577
					346	2580	2745
					347	4019	4235
					348	3697	3958
					349	5350	5472
					350	5317	6682
					351	3746	4248
					352	4013	4413
					353	4284	5104
					354	2737	3133
					355	5262	5923
					356	3526	3785
					357	3308	3366
					358	6651	7136
					359	6017	6311
					360	3488	4007
					361	3115	3209
					362	2601	2780
					363	4351	4633
					364	4697	5463
					365	6175	7207
					366	3717	4583
					367	2377	2624
					368	2520	2786
					369	2841	2944
					370	5807	5871
					371	3182	3423
					372	2815	2875
					373	4397	4453
					374	2527	2573
					375	2792	3213
					376	2906	3043
					377	4513	5376
					378	3982	4805
					379	4090	5731
					380	3519	4217
					381	3050	3253
					382	1722	1871
					383	2347	2414
					384	2469	2500
					385	2904	3035
					386	2418	2828
					387	2274	2450
					388	3086	3812
					389	3153	3986
					390	3064	3306
					391	3651	3804
					392	3308	3471
					393	2507	2677
					394	3109	3309
					395	2361	2410
					396	1932	2224
					397	3347	3460
					398	1700	2109
					399	1699	1927
					400	1754	1870
					401	2090	2517
					402	3733	4120
					403	2176	2926
					404	3749	4181
					405	2369	2507
					406	2414	2918
					407	4337	4759
					408	3436	3666
					409	3110	4004
					410	3251	4145
					411	4111	4811
					412	2568	3178
					413	2185	2409
					414	2211	2422
					415	3211	4359
					416	2361	2518
					417	3751	3893
					418	3736	3856
					419	2276	2759
					420	2832	3120
					421	3290	3584
					422	3556	4522
					423	3150	3480
					424	2804	3017
					425	2618	2990
					426	4397	5221
					427	2149	3510
					428	2191	3047
					429	3017	3485
					430	2462	3036
					431	4474	4481
					432	2194	3241
					433	2569	3402
					434	3248	3401
					435	1943	2110
					436	2831	2950
					437	1451	1794
					438	894	1044
					439	2954	3992
					440	2279	3867
					441	1925	2892
					442	1619	1981
					443	1604	2105
					444	1154	1425
					445	1900	2074
					446	1674	2131
					447	1827	2349
					448	1945	2487
					449	1697	1986
					450	2818	3900
					451	2708	3172
					452	2303	2667
					453	1392	1904
					454	1698	1902
					455	1751	1994
					456	1105	1427
					457	3488	3673
					458	2364	2711
					459	1931	2056
					460	1569	1624
					461	2542	2964
					462	1871	2236
					463	4021	4245
					464	1615	2509
					465	1529	1510
					466	9962	10382
					467	1429	1393
					468	2878	2411
					469	1687	1470
					470	2790	3044
					471	2377	3329
					472	3782	4625
					473	8167	9825
					474	7460	8563
					475	4825	5362
					476	2575	3161
					477	2248	2483
					478	4465	5586
					479	5309	6554
					480	4964	6234
					481	5101	5756
					482	1839	2208
					483	2340	2867
					484	3144	4208
					485	2148	2536
					486	1954	2352
					487	4448	4793
					488	1736	1852
					489	2318	2491
					490	2725	2847
					491	4023	4042
					492	2298	2469
					493	1700	1864
					494	4110	4291
					495	1886	1601
					496	2372	2290
					497	6771	7147
					498	9580	10023
					499	8602	8936
					500	3153	3365
					501	2808	2767
					502	2983	3233
					503	3198	3267
					504	2112	2101

## Sheet: SourceDataFig2A
WTAA	Pos	A..GCA	A..GCT	E..GAA	E..GAG	K..AAA	K..AAG	L..TTG	L..CTA	Interactions			Source tab to Figure 2A:
M	1	0	0	0	0	0	0	0	0	CGI-58			Combined profiles, separate sheet for interaction partnes CGI-58, CIDEC, G0S2, PLIN1 and PLIN5
F	2	0	0	0	0	0	0	0	0	CGI-58			WTAA: wild type residue
P	3	0	0	0	0	0	0	0	0	CGI-58			Pos: ATGL amino acid position number
R	4	0	0	0	0	0	0	0	0	CGI-58			A..GCA: number of times amino acid variant with the specific codon was called as significantly enriched
E	5	1	0	0	0	0	0	0	0	CGI-58			A..GCT: number of times amino acid variant with the specific codon was called as significantly enriched
K	6	0	0	0	0	0	0	1	0	CGI-58			E..GAA: number of times amino acid variant with the specific codon was called as significantly enriched
T	7	0	0	1	1	0	0	0	0	CGI-58			E..GAG: number of times amino acid variant with the specific codon was called as significantly enriched
W	8	1	0	2	0	1	0	0	0	CGI-58			K..AAA: number of times amino acid variant with the specific codon was called as significantly enriched
N	9	0	0	1	0	0	0	2	1	CGI-58			K..AAG: number of times amino acid variant with the specific codon was called as significantly enriched
I	10	2	0	0	0	2	0	0	0	CGI-58			L..TTG: number of times amino acid variant with the specific codon was called as significantly enriched
S	11	0	0	0	2	0	0	0	0	CGI-58			L..CTA: number of times amino acid variant with the specific codon was called as significantly enriched
F	12	0	1	0	0	0	2	0	0	CGI-58			Interaction: wild type interaction partner
A	13	0	0	0	0	1	0	0	0	CGI-58
G	14	0	2	0	0	0	1	0	2	CGI-58
C	15	0	0	0	0	0	2	1	0	CGI-58
G	16	1	0	1	0	3	3	0	0	CGI-58
F	17	1	0	0	0	1	1	0	0	CGI-58
L	18	1	0	0	1	0	0	0	0	CGI-58
G	19	0	0	0	0	0	1	2	0	CGI-58
V	20	0	0	0	0	0	3	0	0	CGI-58
Y	21	0	0	0	0	0	0	1	0	CGI-58
Y	22	0	0	0	1	1	0	1	0	CGI-58
V	23	0	0	0	0	0	0	0	0	CGI-58
G	24	0	0	0	1	0	0	0	1	CGI-58
V	25	0	2	0	0	0	1	0	0	CGI-58
A	26	0	0	0	1	0	0	2	3	CGI-58
S	27	1	1	1	0	0	1	2	0	CGI-58
C	28	1	2	0	0	0	0	0	1	CGI-58
L	29	0	0	2	0	2	0	0	0	CGI-58
R	30	0	0	0	0	0	0	0	1	CGI-58
E	31	1	0	0	0	2	0	0	1	CGI-58
H	32	1	0	0	1	0	0	0	2	CGI-58
A	33	0	0	0	0	1	1	1	0	CGI-58
P	34	0	1	0	2	0	0	0	1	CGI-58
F	35	0	0	0	1	0	0	0	0	CGI-58
L	36	1	0	0	0	0	0	0	0	CGI-58
V	37	1	1	0	0	0	1	0	1	CGI-58
A	38	0	0	0	0	0	0	0	0	CGI-58
N	39	2	1	3	0	0	0	1	0	CGI-58
A	40	0	1	0	0	0	0	0	0	CGI-58
T	41	0	1	1	0	0	0	0	0	CGI-58
H	42	1	1	0	1	0	0	0	0	CGI-58
I	43	0	1	0	1	0	0	0	0	CGI-58
Y	44	0	0	0	1	0	0	0	0	CGI-58
G	45	0	0	2	0	0	0	0	1	CGI-58
A	46	0	0	0	2	0	1	2	0	CGI-58
S	47	0	1	0	0	1	0	0	0	CGI-58
A	48	0	0	1	0	0	0	0	0	CGI-58
G	49	1	0	0	0	0	0	3	0	CGI-58
A	50	0	0	0	0	1	1	1	2	CGI-58
L	51	0	2	1	0	0	0	0	0	CGI-58
T	52	0	1	1	2	1	0	0	1	CGI-58
A	53	0	0	0	0	2	1	2	2	CGI-58
T	54	1	0	0	0	1	0	2	2	CGI-58
A	55	0	0	0	0	1	0	0	1	CGI-58
L	56	1	1	0	0	1	1	0	0	CGI-58
V	57	3	0	0	0	0	0	0	2	CGI-58
T	58	1	0	0	1	0	0	0	0	CGI-58
G	59	2	0	0	0	0	0	0	0	CGI-58
V	60	3	0	1	0	0	1	1	0	CGI-58
C	61	0	0	0	0	1	0	0	0	CGI-58
L	62	1	0	0	1	1	0	0	0	CGI-58
G	63	0	0	0	1	0	0	0	0	CGI-58
E	64	0	0	0	0	1	0	0	0	CGI-58
A	65	0	0	0	0	0	0	0	1	CGI-58
G	66	0	0	2	0	0	1	0	0	CGI-58
A	67	0	0	0	0	0	1	0	1	CGI-58
K	68	0	2	0	0	0	0	0	0	CGI-58
F	69	0	2	0	0	2	1	0	0	CGI-58
I	70	0	0	0	1	0	0	0	1	CGI-58
E	71	1	0	0	0	0	0	1	1	CGI-58
V	72	0	1	0	0	0	0	1	0	CGI-58
S	73	0	0	0	0	1	0	0	0	CGI-58
K	74	0	0	0	1	0	0	1	1	CGI-58
E	75	0	0	0	0	0	0	0	0	CGI-58
A	76	0	0	0	1	1	1	0	0	CGI-58
R	77	0	1	1	0	0	0	0	0	CGI-58
K	78	0	0	0	0	0	0	0	0	CGI-58
R	79	0	0	1	0	0	0	0	0	CGI-58
F	80	0	0	0	1	0	1	0	1	CGI-58
L	81	0	0	0	2	0	0	0	0	CGI-58
G	82	0	0	0	0	1	0	0	1	CGI-58
P	83	1	1	1	1	1	1	2	1	CGI-58
L	84	0	0	0	0	2	0	0	0	CGI-58
H	85	0	0	0	0	0	0	0	0	CGI-58
P	86	3	0	0	0	0	0	0	0	CGI-58
S	87	1	2	0	1	0	0	1	0	CGI-58
F	88	0	0	0	0	0	1	0	1	CGI-58
N	89	0	1	1	0	0	0	0	1	CGI-58
L	90	2	0	1	1	0	0	0	0	CGI-58
V	91	0	0	0	0	0	0	0	0	CGI-58
K	92	0	0	0	0	0	0	0	0	CGI-58
I	93	0	0	1	0	0	0	0	2	CGI-58
I	94	0	0	0	0	0	1	0	0	CGI-58
R	95	0	0	1	0	0	1	0	0	CGI-58
S	96	1	0	0	1	0	0	1	1	CGI-58
F	97	0	0	0	0	0	0	0	1	CGI-58
L	98	0	1	0	2	0	0	0	0	CGI-58
L	99	1	0	0	0	0	0	2	0	CGI-58
K	100	1	0	1	0	0	0	0	2	CGI-58
V	101	1	0	0	1	1	0	0	0	CGI-58
L	102	0	0	0	0	2	0	0	0	CGI-58
P	103	2	0	0	1	0	0	1	2	CGI-58
A	104	0	0	1	0	0	1	0	0	CGI-58
D	105	0	0	0	0	1	0	0	0	CGI-58
S	106	0	0	1	0	1	1	0	0	CGI-58
H	107	0	0	0	0	0	0	0	0	CGI-58
E	108	0	0	1	0	1	0	1	0	CGI-58
H	109	0	2	0	0	1	0	1	0	CGI-58
A	110	0	0	0	0	0	0	0	1	CGI-58
S	111	0	1	0	0	0	0	1	0	CGI-58
G	112	0	1	0	0	1	1	0	1	CGI-58
R	113	3	0	0	0	0	0	1	0	CGI-58
L	114	0	2	1	2	2	1	0	0	CGI-58
G	115	1	0	0	1	0	0	0	1	CGI-58
I	116	1	1	1	1	1	0	1	3	CGI-58
S	117	0	1	1	0	2	0	0	1	CGI-58
L	118	0	0	2	0	0	0	0	0	CGI-58
T	119	0	1	1	0	1	3	1	0	CGI-58
R	120	2	3	0	2	1	2	0	2	CGI-58
V	121	0	0	0	0	0	0	0	1	CGI-58
S	122	0	0	0	0	1	0	0	1	CGI-58
D	123	0	0	0	0	0	0	0	0	CGI-58
G	124	0	1	2	0	0	0	1	0	CGI-58
E	125	0	1	0	0	0	0	1	0	CGI-58
N	126	0	0	0	2	0	0	1	0	CGI-58
V	127	0	0	0	2	0	0	0	1	CGI-58
I	128	0	0	0	0	0	0	1	0	CGI-58
I	129	1	0	0	0	0	0	0	0	CGI-58
S	130	0	0	0	0	0	0	0	1	CGI-58
H	131	0	0	0	0	1	0	0	1	CGI-58
F	132	0	0	0	0	1	0	0	0	CGI-58
N	133	0	1	1	0	0	0	1	0	CGI-58
S	134	0	1	0	2	0	0	0	0	CGI-58
K	135	0	0	1	0	0	0	0	2	CGI-58
D	136	0	1	0	0	1	1	0	2	CGI-58
E	137	0	0	0	0	0	0	0	0	CGI-58
L	138	0	1	0	0	2	0	0	0	CGI-58
I	139	2	1	0	1	0	1	1	0	CGI-58
Q	140	1	1	0	0	0	0	0	1	CGI-58
A	141	0	0	1	1	1	1	0	1	CGI-58
N	142	0	0	1	0	0	0	0	0	CGI-58
V	143	0	0	0	0	0	1	1	1	CGI-58
C	144	0	0	1	0	1	2	1	1	CGI-58
S	145	0	0	0	0	0	1	0	0	CGI-58
G	146	0	0	0	0	0	0	0	0	CGI-58
F	147	0	0	0	0	0	0	0	0	CGI-58
I	148	0	0	2	0	0	0	0	0	CGI-58
P	149	0	1	2	0	0	0	1	2	CGI-58
V	150	0	2	1	0	0	0	0	1	CGI-58
Y	151	1	0	1	0	0	3	0	2	CGI-58
C	152	0	1	0	0	0	0	0	1	CGI-58
G	153	1	0	3	0	0	1	0	0	CGI-58
L	154	0	0	0	0	1	0	0	0	CGI-58
I	155	0	2	2	1	0	0	0	1	CGI-58
P	156	0	0	1	0	0	1	0	0	CGI-58
P	157	0	0	1	0	0	0	0	0	CGI-58
S	158	2	0	0	0	0	0	0	2	CGI-58
L	159	1	2	1	0	0	2	0	0	CGI-58
Q	160	1	0	0	0	0	0	0	2	CGI-58
G	161	0	0	0	0	0	1	2	0	CGI-58
V	162	0	0	1	0	0	0	0	1	CGI-58
R	163	2	0	1	2	0	0	0	0	CGI-58
Y	164	0	0	0	0	1	1	1	1	CGI-58
V	165	0	0	0	0	0	0	0	0	CGI-58
D	166	0	0	0	0	1	1	3	1	CGI-58
G	167	1	0	2	1	1	0	1	2	CGI-58
G	168	1	2	0	0	0	1	0	2	CGI-58
I	169	1	0	0	0	0	0	0	1	CGI-58
S	170	0	0	1	0	1	2	0	0	CGI-58
D	171	0	2	0	0	0	0	0	0	CGI-58
N	172	1	0	0	0	0	0	0	0	CGI-58
L	173	0	1	0	0	0	0	0	0	CGI-58
P	174	0	0	1	0	0	0	0	0	CGI-58
L	175	1	0	0	0	0	0	0	0	CGI-58
Y	176	2	0	0	0	0	0	0	1	CGI-58
E	177	0	0	0	0	0	0	0	0	CGI-58
L	178	1	3	0	1	0	0	0	0	CGI-58
K	179	0	0	0	0	0	0	0	1	CGI-58
N	180	0	0	0	0	0	0	1	3	CGI-58
T	181	2	1	0	0	0	0	0	0	CGI-58
I	182	0	0	0	1	0	1	0	2	CGI-58
T	183	0	0	1	0	0	0	0	0	CGI-58
V	184	0	1	0	0	2	1	0	0	CGI-58
S	185	0	0	0	0	0	0	0	0	CGI-58
P	186	0	0	0	1	0	0	0	0	CGI-58
F	187	1	0	1	2	1	1	0	0	CGI-58
S	188	0	0	0	0	0	0	0	3	CGI-58
G	189	0	2	2	1	2	1	1	0	CGI-58
E	190	0	1	0	0	0	0	0	1	CGI-58
S	191	1	0	0	1	1	3	1	1	CGI-58
D	192	0	0	0	0	0	0	0	2	CGI-58
I	193	0	0	0	0	0	2	0	0	CGI-58
C	194	0	1	2	0	1	0	0	0	CGI-58
P	195	0	0	0	0	1	0	0	2	CGI-58
Q	196	0	0	0	0	1	0	2	0	CGI-58
D	197	0	0	0	0	0	0	0	2	CGI-58
S	198	1	1	0	0	0	0	0	1	CGI-58
S	199	0	1	0	0	0	2	0	0	CGI-58
T	200	0	0	0	1	1	1	0	0	CGI-58
N	201	1	0	0	0	0	0	1	0	CGI-58
I	202	0	0	0	0	0	1	0	0	CGI-58
H	203	0	0	0	0	0	0	2	1	CGI-58
E	204	0	1	0	0	0	0	0	1	CGI-58
L	205	0	1	0	0	2	1	1	1	CGI-58
R	206	1	1	0	0	1	0	0	0	CGI-58
V	207	0	1	0	0	0	0	0	1	CGI-58
T	208	0	0	0	0	0	0	0	0	CGI-58
N	209	0	0	0	0	0	0	0	0	CGI-58
T	210	0	0	0	0	0	1	2	0	CGI-58
S	211	0	0	1	0	0	1	0	0	CGI-58
I	212	0	0	0	0	0	0	0	0	CGI-58
Q	213	0	0	0	0	0	0	0	0	CGI-58
F	214	0	1	1	1	0	0	0	1	CGI-58
N	215	0	0	0	0	0	0	0	0	CGI-58
L	216	0	0	0	0	0	0	2	0	CGI-58
R	217	1	2	0	1	0	0	0	0	CGI-58
N	218	0	1	1	0	0	0	0	0	CGI-58
L	219	1	1	0	0	0	0	0	0	CGI-58
Y	220	0	1	0	1	0	1	0	0	CGI-58
R	221	1	0	0	0	0	0	0	0	CGI-58
L	222	0	1	0	1	0	0	0	0	CGI-58
S	223	1	0	0	2	0	0	1	0	CGI-58
K	224	0	1	0	0	0	0	0	0	CGI-58
A	225	0	0	0	2	0	0	0	1	CGI-58
L	226	0	0	0	2	0	0	0	0	CGI-58
F	227	1	0	0	1	0	0	0	0	CGI-58
P	228	1	0	0	0	1	0	0	1	CGI-58
P	229	1	1	0	0	1	0	0	2	CGI-58
E	230	0	0	1	0	1	0	0	0	CGI-58
P	231	0	0	1	1	0	0	0	0	CGI-58
L	232	1	0	0	1	0	0	0	0	CGI-58
V	233	0	1	1	0	1	1	0	1	CGI-58
L	234	0	0	0	1	0	0	0	0	CGI-58
R	235	1	0	0	1	0	1	0	0	CGI-58
E	236	1	0	0	0	0	0	1	0	CGI-58
M	237	1	0	0	0	0	0	0	0	CGI-58
C	238	1	1	0	0	0	0	0	0	CGI-58
K	239	0	0	0	0	0	0	0	0	CGI-58
Q	240	0	0	0	0	1	0	1	0	CGI-58
G	241	0	0	0	0	0	0	0	0	CGI-58
Y	242	0	0	0	0	0	0	0	0	CGI-58
R	243	0	0	0	0	0	0	0	0	CGI-58
D	244	1	0	0	0	0	0	0	0	CGI-58
G	245	0	0	0	1	0	0	0	1	CGI-58
L	246	1	1	1	0	0	0	0	0	CGI-58
R	247	0	1	0	0	0	0	0	0	CGI-58
F	248	0	0	0	0	1	0	0	0	CGI-58
L	249	0	1	0	0	1	0	0	0	CGI-58
Q	250	0	1	0	0	0	0	0	1	CGI-58
R	251	1	1	0	1	0	2	0	1	CGI-58
N	252	0	1	0	0	0	0	0	0	CGI-58
G	253	0	0	0	0	1	0	1	0	CGI-58
L	254	0	0	0	0	0	0	0	0	CGI-58
L	255	0	0	0	1	0	0	0	0	CGI-58
N	256	0	1	0	0	0	0	1	0	CGI-58
R	257	0	1	0	1	1	1	1	0	CGI-58
P	258	2	0	2	0	0	1	1	0	CGI-58
N	259	0	0	0	0	0	0	0	2	CGI-58
P	260	1	0	0	2	1	0	0	1	CGI-58
L	261	0	0	1	0	3	0	0	0	CGI-58
L	262	0	1	0	0	1	1	0	1	CGI-58
A	263	0	0	0	0	0	0	1	0	CGI-58
L	264	0	2	1	0	1	0	0	0	CGI-58
P	265	1	0	0	0	0	0	0	0	CGI-58
P	266	0	0	0	0	1	0	0	0	CGI-58
A	267	0	0	0	2	0	0	0	0	CGI-58
R	268	0	0	2	1	0	0	1	0	CGI-58
P	269	0	0	1	0	1	0	1	2	CGI-58
H	270	1	0	0	0	1	0	0	0	CGI-58
G	271	0	1	1	0	1	0	1	0	CGI-58
P	272	0	1	0	0	0	0	0	0	CGI-58
E	273	0	2	1	0	0	0	0	0	CGI-58
D	274	0	0	0	0	0	0	1	1	CGI-58
K	275	0	0	0	0	0	0	0	0	CGI-58
D	276	0	0	0	0	0	0	0	1	CGI-58
Q	277	0	0	0	0	0	0	0	0	CGI-58
A	278	0	0	0	0	0	0	0	0	CGI-58
V	279	0	1	0	0	0	0	0	0	CGI-58
E	280	1	2	0	0	0	0	0	0	CGI-58
S	281	0	0	0	0	0	0	0	1	CGI-58
A	282	0	0	0	1	0	0	0	0	CGI-58
Q	283	0	0	0	0	0	0	0	0	CGI-58
A	284	0	0	1	0	0	1	1	0	CGI-58
E	285	0	0	0	0	0	0	0	0	CGI-58
D	286	0	0	0	0	0	0	0	0	CGI-58
Y	287	0	0	0	0	0	0	0	0	CGI-58
S	288	0	1	1	0	0	0	0	1	CGI-58
Q	289	0	0	1	0	0	0	0	1	CGI-58
L	290	1	0	0	0	1	0	0	0	CGI-58
P	291	0	1	1	0	0	1	0	0	CGI-58
G	292	0	1	0	0	0	0	0	0	CGI-58
E	293	0	0	0	0	0	0	0	0	CGI-58
D	294	0	0	0	0	0	0	0	1	CGI-58
H	295	0	0	0	0	0	1	2	0	CGI-58
I	296	0	0	0	0	0	0	2	0	CGI-58
L	297	0	0	0	0	1	0	0	0	CGI-58
E	298	0	0	1	0	0	0	1	0	CGI-58
H	299	0	1	1	0	0	0	1	1	CGI-58
L	300	0	1	0	0	0	0	0	0	CGI-58
P	301	0	0	0	0	0	1	0	0	CGI-58
A	302	0	0	1	2	0	0	1	0	CGI-58
R	303	0	0	1	0	0	0	0	0	CGI-58
L	304	0	0	0	0	0	0	0	0	CGI-58
N	305	2	0	0	0	0	0	1	0	CGI-58
E	306	0	0	0	0	1	0	1	0	CGI-58
A	307	0	0	0	0	0	0	0	0	CGI-58
L	308	0	1	0	1	0	0	0	0	CGI-58
L	309	2	1	0	0	0	1	0	0	CGI-58
E	310	0	0	0	0	0	0	0	0	CGI-58
A	311	0	0	0	1	0	0	0	0	CGI-58
C	312	1	0	0	0	2	0	0	0	CGI-58
V	313	1	0	1	0	0	0	0	0	CGI-58
E	314	3	1	0	0	2	0	0	0	CGI-58
P	315	0	1	1	0	1	1	2	0	CGI-58
T	316	0	0	1	0	0	0	0	0	CGI-58
D	317	0	0	0	0	0	0	0	0	CGI-58
L	318	1	0	0	0	0	0	0	0	CGI-58
L	319	0	0	0	0	0	0	0	0	CGI-58
T	320	0	1	0	0	0	0	0	0	CGI-58
T	321	0	0	0	0	1	0	0	0	CGI-58
L	322	0	0	0	1	0	0	0	0	CGI-58
S	323	0	0	0	0	0	0	0	0	CGI-58
N	324	0	0	0	0	0	0	0	0	CGI-58
M	325	0	0	1	0	0	0	0	0	CGI-58
L	326	1	0	0	0	0	0	0	0	CGI-58
P	327	0	0	0	1	0	0	0	1	CGI-58
V	328	0	0	0	0	0	0	0	0	CGI-58
R	329	2	2	1	0	0	1	0	0	CGI-58
L	330	0	0	0	1	0	0	0	0	CGI-58
A	331	0	0	0	0	0	0	0	0	CGI-58
T	332	0	0	0	1	1	0	0	0	CGI-58
A	333	0	0	0	1	1	0	0	1	CGI-58
M	334	2	2	0	1	0	0	0	0	CGI-58
M	335	0	2	0	0	0	0	0	2	CGI-58
V	336	0	1	0	0	0	1	0	0	CGI-58
P	337	0	2	1	2	0	1	0	0	CGI-58
Y	338	0	2	0	1	0	0	0	0	CGI-58
T	339	1	1	0	1	1	0	0	0	CGI-58
L	340	0	1	0	2	0	0	0	0	CGI-58
P	341	1	0	1	0	0	0	0	0	CGI-58
L	342	0	1	0	1	0	0	0	0	CGI-58
E	343	0	0	0	0	0	0	1	1	CGI-58
S	344	0	1	2	0	0	1	0	1	CGI-58
A	345	0	0	0	0	0	0	0	0	CGI-58
L	346	0	1	0	0	0	0	0	0	CGI-58
S	347	0	1	1	0	2	0	0	0	CGI-58
F	348	1	0	1	0	1	1	0	0	CGI-58
T	349	0	0	1	1	0	0	2	1	CGI-58
I	350	1	0	0	1	0	0	0	0	CGI-58
R	351	0	2	2	1	0	1	1	0	CGI-58
L	352	0	0	0	0	2	0	0	0	CGI-58
L	353	1	0	1	0	0	1	0	0	CGI-58
E	354	0	0	0	0	1	0	0	0	CGI-58
W	355	0	0	0	0	0	0	0	3	CGI-58
L	356	0	0	0	0	0	1	0	0	CGI-58
P	357	0	0	0	2	0	0	1	2	CGI-58
D	358	0	1	0	0	1	0	0	2	CGI-58
V	359	0	0	1	1	1	0	0	0	CGI-58
P	360	0	0	0	1	0	0	0	0	CGI-58
E	361	0	2	0	0	0	0	0	0	CGI-58
D	362	3	2	0	0	1	0	0	0	CGI-58
I	363	1	0	0	1	0	1	0	0	CGI-58
R	364	0	0	0	0	0	0	0	0	CGI-58
W	365	0	0	0	0	0	1	0	1	CGI-58
M	366	1	0	1	1	0	0	0	0	CGI-58
K	367	0	0	1	0	0	0	0	0	CGI-58
E	368	1	0	0	0	0	0	0	1	CGI-58
Q	369	0	2	1	0	2	0	0	0	CGI-58
T	370	0	0	1	2	1	0	0	0	CGI-58
G	371	0	0	2	0	1	1	2	2	CGI-58
S	372	0	0	0	0	0	0	1	3	CGI-58
I	373	0	1	0	1	0	0	1	0	CGI-58
C	374	1	0	0	0	0	0	0	0	CGI-58
Q	375	0	1	0	0	2	0	0	0	CGI-58
Y	376	0	1	0	2	0	0	0	0	CGI-58
L	377	0	0	2	0	0	0	0	0	CGI-58
V	378	1	1	0	0	1	0	0	0	CGI-58
M	379	0	1	0	1	0	0	0	0	CGI-58
R	380	0	2	0	0	0	0	0	0	CGI-58
A	381	0	0	0	1	1	0	1	2	CGI-58
K	382	0	1	1	0	0	0	1	0	CGI-58
R	383	0	0	0	0	2	1	0	1	CGI-58
K	384	0	1	0	0	0	0	1	1	CGI-58
L	385	1	2	0	0	1	0	0	0	CGI-58
G	386	1	1	0	1	0	0	0	0	CGI-58
R	387	1	2	0	0	0	0	0	0	CGI-58
H	388	0	2	0	0	0	0	0	0	CGI-58
L	389	0	0	2	0	0	0	0	0	CGI-58
P	390	0	0	1	0	0	0	0	0	CGI-58
S	391	1	0	0	0	0	1	0	1	CGI-58
R	392	2	2	0	0	0	0	1	0	CGI-58
L	393	0	0	0	0	1	0	0	0	CGI-58
P	394	0	0	1	0	0	0	0	2	CGI-58
E	395	0	0	0	0	0	0	1	1	CGI-58
Q	396	0	1	1	0	0	0	0	1	CGI-58
V	397	1	0	0	0	2	0	0	0	CGI-58
E	398	1	0	1	0	0	0	0	1	CGI-58
L	399	1	1	0	0	0	0	0	0	CGI-58
R	400	0	0	0	0	0	0	0	0	CGI-58
R	401	0	0	0	0	0	0	0	0	CGI-58
V	402	0	1	0	0	0	1	0	0	CGI-58
Q	403	0	0	0	0	1	0	0	0	CGI-58
S	404	0	0	0	0	0	0	0	0	CGI-58
L	405	0	0	1	1	0	0	0	0	CGI-58
P	406	0	0	2	0	0	0	0	0	CGI-58
S	407	0	1	0	1	1	0	0	0	CGI-58
V	408	0	2	0	0	0	0	0	0	CGI-58
P	409	0	0	0	0	1	0	1	0	CGI-58
L	410	1	2	0	1	0	0	0	0	CGI-58
S	411	1	0	0	0	1	1	0	0	CGI-58
C	412	0	1	0	1	0	0	1	0	CGI-58
A	413	0	0	1	0	0	0	0	0	CGI-58
A	414	0	0	1	0	0	0	1	2	CGI-58
Y	415	2	0	0	0	0	0	0	0	CGI-58
R	416	0	1	0	0	0	2	0	0	CGI-58
E	417	0	2	0	0	0	0	0	0	CGI-58
A	418	0	0	0	0	0	0	0	1	CGI-58
L	419	1	0	0	1	0	0	0	0	CGI-58
P	420	0	0	0	0	0	0	0	0	CGI-58
G	421	0	0	0	0	0	0	2	0	CGI-58
W	422	0	1	0	0	0	0	0	2	CGI-58
M	423	0	1	0	2	1	0	0	0	CGI-58
R	424	0	3	1	0	0	0	0	2	CGI-58
N	425	0	0	0	2	0	0	0	1	CGI-58
N	426	0	0	0	0	0	0	0	0	CGI-58
L	427	0	0	0	0	1	0	0	0	CGI-58
S	428	0	1	1	1	1	0	0	0	CGI-58
L	429	0	1	2	0	1	2	0	0	CGI-58
G	430	1	0	0	0	1	1	0	0	CGI-58
D	431	0	0	0	0	0	0	0	1	CGI-58
A	432	0	0	0	0	0	0	0	0	CGI-58
L	433	1	2	0	0	0	0	0	0	CGI-58
A	434	0	0	1	2	1	0	1	1	CGI-58
K	435	1	0	0	0	0	0	0	0	CGI-58
W	436	0	1	0	0	2	0	0	0	CGI-58
E	437	0	1	0	0	0	0	0	1	CGI-58
E	438	0	0	0	0	0	0	0	1	CGI-58
C	439	1	0	0	0	0	0	0	1	CGI-58
Q	440	0	0	0	0	0	0	0	1	CGI-58
R	441	1	1	0	0	0	1	0	0	CGI-58
Q	442	0	1	0	0	1	0	0	0	CGI-58
L	443	1	0	0	0	1	0	0	1	CGI-58
L	444	0	0	0	2	1	0	0	0	CGI-58
L	445	2	1	0	0	0	0	0	0	CGI-58
G	446	1	1	1	0	0	0	0	0	CGI-58
L	447	0	0	1	0	0	0	0	0	CGI-58
F	448	0	0	0	0	1	0	0	0	CGI-58
C	449	1	0	0	1	0	1	0	2	CGI-58
T	450	0	0	0	0	0	0	2	0	CGI-58
N	451	0	0	0	1	0	0	0	0	CGI-58
V	452	1	0	0	0	1	0	0	0	CGI-58
A	453	0	0	0	0	0	0	2	0	CGI-58
F	454	0	0	0	0	1	1	0	0	CGI-58
P	455	0	0	0	1	0	2	0	1	CGI-58
P	456	0	1	0	0	0	0	0	0	CGI-58
E	457	0	0	0	0	0	0	0	0	CGI-58
A	458	0	0	0	0	0	0	0	1	CGI-58
L	459	0	0	1	0	0	0	0	0	CGI-58
R	460	0	0	0	0	0	1	0	0	CGI-58
M	461	1	0	0	0	0	0	0	2	CGI-58
R	462	0	0	0	0	2	0	0	0	CGI-58
A	463	0	0	0	0	0	0	0	0	CGI-58
P	464	0	0	0	0	0	0	0	1	CGI-58
A	465	0	0	0	0	1	0	2	1	CGI-58
D	466	0	0	0	0	0	0	0	0	CGI-58
P	467	0	0	0	0	0	1	1	0	CGI-58
A	468	0	0	3	0	1	0	0	0	CGI-58
P	469	3	0	0	0	0	2	0	0	CGI-58
A	470	0	0	0	0	2	0	0	2	CGI-58
P	471	1	0	0	0	0	0	1	0	CGI-58
A	472	0	0	0	0	0	0	0	0	CGI-58
D	473	0	0	0	0	0	0	0	0	CGI-58
P	474	0	1	0	0	0	0	1	0	CGI-58
A	475	0	0	0	0	0	0	0	0	CGI-58
S	476	0	0	1	1	0	0	0	1	CGI-58
P	477	0	1	0	0	2	2	0	0	CGI-58
Q	478	0	0	0	0	0	0	0	0	CGI-58
H	479	1	0	0	0	0	0	0	0	CGI-58
Q	480	0	0	0	0	0	0	0	0	CGI-58
L	481	2	0	0	0	0	0	0	0	CGI-58
A	482	0	0	0	0	0	0	0	0	CGI-58
G	483	0	0	0	0	0	0	0	0	CGI-58
P	484	0	0	0	0	0	0	0	0	CGI-58
A	485	0	0	1	0	0	0	0	0	CGI-58
P	486	0	0	0	0	0	0	2	0	CGI-58
L	487	0	0	1	0	0	0	0	0	CGI-58
L	488	0	1	0	0	0	1	0	0	CGI-58
S	489	0	0	0	1	0	0	0	0	CGI-58
T	490	0	0	0	0	0	0	1	0	CGI-58
P	491	0	0	0	0	0	0	1	3	CGI-58
A	492	0	0	0	0	2	0	0	2	CGI-58
P	493	0	0	0	0	0	0	0	0	CGI-58
E	494	0	0	0	0	0	0	0	1	CGI-58
A	495	0	0	0	0	0	0	0	0	CGI-58
R	496	0	1	1	0	0	1	1	0	CGI-58
P	497	1	0	0	0	0	0	0	0	CGI-58
V	498	0	0	1	0	0	1	0	0	CGI-58
I	499	0	0	1	0	1	0	0	0	CGI-58
G	500	0	0	0	0	0	0	0	0	CGI-58
A	501	0	0	1	0	0	0	0	0	CGI-58
L	502	0	0	0	0	0	0	0	2	CGI-58
G	503	0	0	0	0	1	0	0	0	CGI-58
L	504	1	0	1	0	0	1	0	1	CGI-58
WTAA	Pos	A..GCA	A..GCT	E..GAA	E..GAG	K..AAA	K..AAG	L..TTG	L..CTA	Interaction
M	1	0	0	0	0	0	0	0	0	CIDEC
F	2	0	0	0	0	0	0	0	0	CIDEC
P	3	0	0	0	0	0	0	0	0	CIDEC
R	4	0	0	0	0	0	0	0	0	CIDEC
E	5	0	0	0	0	0	0	0	0	CIDEC
K	6	0	0	0	1	0	0	0	0	CIDEC
T	7	0	0	0	0	1	0	1	0	CIDEC
W	8	0	0	1	0	0	1	0	0	CIDEC
N	9	0	0	1	0	0	0	0	1	CIDEC
I	10	0	0	0	0	0	0	0	0	CIDEC
S	11	0	1	0	0	0	0	0	1	CIDEC
F	12	0	0	1	0	0	0	0	0	CIDEC
A	13	0	0	0	0	0	0	0	0	CIDEC
G	14	0	0	0	0	0	0	0	0	CIDEC
C	15	0	0	0	1	1	1	1	0	CIDEC
G	16	0	0	0	0	1	0	1	1	CIDEC
F	17	1	0	0	0	0	0	0	0	CIDEC
L	18	0	0	1	0	0	0	0	0	CIDEC
G	19	0	0	0	0	0	0	1	0	CIDEC
V	20	1	0	0	0	0	0	0	0	CIDEC
Y	21	0	0	1	0	0	0	0	1	CIDEC
Y	22	1	0	0	1	0	0	0	0	CIDEC
V	23	0	0	1	0	0	1	0	0	CIDEC
G	24	0	0	0	0	0	0	0	0	CIDEC
V	25	0	0	0	0	1	0	0	0	CIDEC
A	26	0	0	0	0	0	0	0	0	CIDEC
S	27	0	0	0	0	1	0	0	0	CIDEC
C	28	0	0	0	0	0	0	0	0	CIDEC
L	29	0	0	0	0	0	0	0	0	CIDEC
R	30	0	0	0	1	0	0	0	0	CIDEC
E	31	0	0	0	0	0	0	0	0	CIDEC
H	32	0	0	0	1	1	0	1	0	CIDEC
A	33	0	0	1	0	0	0	0	0	CIDEC
P	34	0	0	0	0	0	0	0	0	CIDEC
F	35	0	0	0	0	0	0	0	0	CIDEC
L	36	0	0	0	1	0	0	0	0	CIDEC
V	37	0	2	0	0	1	0	0	0	CIDEC
A	38	0	0	0	0	0	0	0	0	CIDEC
N	39	0	0	0	0	0	0	0	0	CIDEC
A	40	0	0	0	0	0	0	1	0	CIDEC
T	41	1	1	0	0	0	0	0	1	CIDEC
H	42	1	0	0	0	0	0	0	0	CIDEC
I	43	1	0	1	1	0	0	0	0	CIDEC
Y	44	0	0	1	0	0	0	0	0	CIDEC
G	45	0	0	1	0	0	0	0	0	CIDEC
A	46	0	0	1	0	1	1	0	1	CIDEC
S	47	0	0	0	0	1	0	0	1	CIDEC
A	48	0	0	0	0	0	0	0	0	CIDEC
G	49	0	0	0	0	0	1	1	0	CIDEC
A	50	0	0	0	0	0	0	0	0	CIDEC
L	51	1	0	1	1	0	0	0	0	CIDEC
T	52	0	0	0	0	0	0	0	0	CIDEC
A	53	0	0	1	1	1	1	0	1	CIDEC
T	54	0	0	0	1	0	0	1	1	CIDEC
A	55	0	0	0	0	0	0	1	1	CIDEC
L	56	0	0	0	0	1	0	0	0	CIDEC
V	57	0	1	0	0	0	0	0	0	CIDEC
T	58	0	1	1	0	0	0	1	0	CIDEC
G	59	0	0	0	0	0	0	0	1	CIDEC
V	60	0	2	0	0	0	0	0	0	CIDEC
C	61	1	0	0	0	0	0	0	1	CIDEC
L	62	0	0	1	0	0	0	0	0	CIDEC
G	63	1	0	0	0	0	1	1	1	CIDEC
E	64	0	1	0	0	0	0	0	0	CIDEC
A	65	0	0	0	0	1	0	0	0	CIDEC
G	66	0	0	0	1	0	0	0	0	CIDEC
A	67	0	0	0	0	0	0	0	0	CIDEC
K	68	0	0	0	0	0	0	0	0	CIDEC
F	69	0	1	0	0	0	1	0	0	CIDEC
I	70	0	0	0	0	0	0	0	0	CIDEC
E	71	0	0	0	0	0	0	0	0	CIDEC
V	72	0	1	0	0	0	0	1	0	CIDEC
S	73	0	0	0	0	0	0	0	1	CIDEC
K	74	1	1	0	0	0	0	0	0	CIDEC
E	75	0	1	1	0	0	0	0	1	CIDEC
A	76	0	0	0	0	1	0	1	0	CIDEC
R	77	1	0	0	0	0	0	0	0	CIDEC
K	78	1	0	0	0	0	0	0	0	CIDEC
R	79	0	0	0	0	0	0	0	0	CIDEC
F	80	0	0	0	0	0	0	0	0	CIDEC
L	81	0	0	0	0	0	0	0	0	CIDEC
G	82	0	0	0	0	0	0	0	0	CIDEC
P	83	0	1	0	0	0	1	0	0	CIDEC
L	84	0	0	1	0	0	0	0	0	CIDEC
H	85	0	0	0	1	0	1	0	0	CIDEC
P	86	0	0	0	0	0	1	0	0	CIDEC
S	87	0	0	0	1	1	0	1	1	CIDEC
F	88	0	1	0	0	0	1	0	0	CIDEC
N	89	0	1	1	1	0	0	0	0	CIDEC
L	90	0	0	0	0	0	0	0	0	CIDEC
V	91	0	1	0	0	1	0	0	0	CIDEC
K	92	1	0	0	0	0	0	1	0	CIDEC
I	93	1	0	0	0	0	1	0	0	CIDEC
I	94	0	0	0	0	0	0	0	0	CIDEC
R	95	0	1	1	0	1	0	0	0	CIDEC
S	96	0	0	0	0	0	1	1	0	CIDEC
F	97	0	1	0	0	0	0	0	0	CIDEC
L	98	0	0	0	0	0	2	0	0	CIDEC
L	99	1	0	1	0	1	0	0	0	CIDEC
K	100	0	0	0	0	0	0	0	0	CIDEC
V	101	1	0	0	0	0	0	0	0	CIDEC
L	102	0	0	0	0	0	0	0	0	CIDEC
P	103	0	0	0	0	0	0	0	0	CIDEC
A	104	0	0	0	2	0	0	0	0	CIDEC
D	105	0	0	0	0	0	1	0	0	CIDEC
S	106	1	0	0	0	1	1	0	1	CIDEC
H	107	0	0	1	0	0	0	1	1	CIDEC
E	108	0	0	0	0	1	0	0	0	CIDEC
H	109	0	0	1	1	1	0	0	0	CIDEC
A	110	0	0	0	0	1	1	0	0	CIDEC
S	111	1	0	0	0	0	0	0	0	CIDEC
G	112	0	0	1	0	0	0	1	1	CIDEC
R	113	0	1	0	0	0	0	0	1	CIDEC
L	114	0	1	0	0	1	1	0	1	CIDEC
G	115	1	0	1	0	0	0	0	0	CIDEC
I	116	0	1	0	0	0	0	0	0	CIDEC
S	117	0	1	0	0	1	0	0	0	CIDEC
L	118	0	0	0	0	1	0	0	0	CIDEC
T	119	0	0	0	0	0	0	0	1	CIDEC
R	120	0	0	0	1	0	0	0	1	CIDEC
V	121	0	0	0	0	0	1	0	0	CIDEC
S	122	0	0	0	1	0	0	0	0	CIDEC
D	123	0	1	0	0	0	1	0	0	CIDEC
G	124	0	0	0	0	0	1	0	0	CIDEC
E	125	0	0	0	0	0	0	0	0	CIDEC
N	126	0	1	1	0	0	0	0	0	CIDEC
V	127	0	0	0	0	0	1	0	1	CIDEC
I	128	0	0	0	1	1	0	0	0	CIDEC
I	129	0	0	0	0	0	0	0	0	CIDEC
S	130	0	0	0	1	0	1	0	0	CIDEC
H	131	0	1	0	1	0	0	1	0	CIDEC
F	132	0	0	0	0	0	0	0	0	CIDEC
N	133	1	0	0	0	0	0	0	0	CIDEC
S	134	0	0	0	1	1	0	0	0	CIDEC
K	135	0	0	0	0	0	0	0	0	CIDEC
D	136	0	0	0	0	0	0	0	0	CIDEC
E	137	0	0	0	0	0	0	0	0	CIDEC
L	138	0	0	0	1	0	0	0	0	CIDEC
I	139	0	0	0	0	0	0	0	0	CIDEC
Q	140	0	0	0	0	0	0	1	0	CIDEC
A	141	0	0	0	0	1	0	0	1	CIDEC
N	142	0	2	0	0	0	1	0	0	CIDEC
V	143	0	0	0	0	0	0	0	0	CIDEC
C	144	0	2	1	1	1	0	0	0	CIDEC
S	145	0	0	0	0	0	0	1	0	CIDEC
G	146	0	0	0	0	0	0	0	0	CIDEC
F	147	0	1	0	0	0	0	0	0	CIDEC
I	148	0	1	0	0	0	0	0	1	CIDEC
P	149	0	1	0	1	1	0	0	0	CIDEC
V	150	1	0	1	0	0	0	0	1	CIDEC
Y	151	0	1	0	1	0	1	0	0	CIDEC
C	152	0	0	0	1	0	0	0	0	CIDEC
G	153	0	0	0	0	1	1	0	0	CIDEC
L	154	0	0	1	0	1	0	0	0	CIDEC
I	155	0	0	0	0	1	0	0	0	CIDEC
P	156	0	0	1	0	2	0	0	0	CIDEC
P	157	0	0	1	0	0	0	0	1	CIDEC
S	158	0	1	0	0	0	1	0	0	CIDEC
L	159	1	0	1	0	1	0	0	0	CIDEC
Q	160	0	0	0	0	0	0	1	0	CIDEC
G	161	1	0	0	0	0	1	0	0	CIDEC
V	162	0	0	0	0	1	0	0	0	CIDEC
R	163	0	0	0	0	1	1	0	0	CIDEC
Y	164	0	0	0	0	0	0	0	0	CIDEC
V	165	1	0	0	0	0	0	0	1	CIDEC
D	166	1	0	0	0	0	0	0	0	CIDEC
G	167	0	0	1	0	0	0	0	0	CIDEC
G	168	0	0	0	0	1	1	0	1	CIDEC
I	169	0	1	0	0	0	0	0	0	CIDEC
S	170	0	0	0	0	0	0	0	0	CIDEC
D	171	0	0	0	0	0	1	0	0	CIDEC
N	172	0	0	1	0	0	0	0	0	CIDEC
L	173	0	0	0	0	0	0	1	0	CIDEC
P	174	0	0	1	0	0	0	0	0	CIDEC
L	175	0	0	0	0	1	0	0	0	CIDEC
Y	176	0	0	0	0	0	0	1	0	CIDEC
E	177	0	0	0	0	1	0	0	1	CIDEC
L	178	2	0	0	0	0	0	0	0	CIDEC
K	179	0	0	0	0	0	0	0	0	CIDEC
N	180	0	1	0	0	0	0	1	0	CIDEC
T	181	0	0	0	0	0	0	1	2	CIDEC
I	182	0	0	0	0	0	0	0	1	CIDEC
T	183	0	0	0	0	0	0	0	0	CIDEC
V	184	0	1	0	0	0	0	0	0	CIDEC
S	185	0	0	0	0	0	0	0	0	CIDEC
P	186	0	0	1	0	0	0	0	0	CIDEC
F	187	0	0	0	0	0	0	0	0	CIDEC
S	188	0	1	0	0	0	0	0	1	CIDEC
G	189	0	0	0	0	0	1	1	0	CIDEC
E	190	1	0	0	0	0	0	0	0	CIDEC
S	191	0	0	0	0	0	0	0	0	CIDEC
D	192	0	0	0	0	0	0	0	0	CIDEC
I	193	0	0	0	0	0	0	0	1	CIDEC
C	194	0	1	1	0	0	0	0	0	CIDEC
P	195	0	0	0	0	1	0	0	0	CIDEC
Q	196	0	0	1	0	0	0	0	0	CIDEC
D	197	0	0	0	0	0	0	0	1	CIDEC
S	198	0	0	0	0	0	0	0	0	CIDEC
S	199	0	0	1	0	0	0	0	0	CIDEC
T	200	0	0	0	1	0	0	0	0	CIDEC
N	201	0	0	1	0	0	0	0	0	CIDEC
I	202	0	0	0	0	0	0	1	0	CIDEC
H	203	0	0	0	0	0	0	0	0	CIDEC
E	204	0	0	0	0	0	0	0	1	CIDEC
L	205	1	0	0	0	0	1	0	0	CIDEC
R	206	0	0	1	0	0	0	1	0	CIDEC
V	207	0	0	0	0	0	0	0	1	CIDEC
T	208	0	1	0	1	0	0	0	0	CIDEC
N	209	0	0	0	0	0	0	1	1	CIDEC
T	210	0	1	1	1	0	0	0	1	CIDEC
S	211	0	0	0	0	0	0	0	0	CIDEC
I	212	0	1	0	0	0	0	0	0	CIDEC
Q	213	0	1	0	0	0	0	0	0	CIDEC
F	214	0	1	0	0	0	0	0	0	CIDEC
N	215	0	0	0	0	0	0	0	0	CIDEC
L	216	0	0	0	0	0	0	0	0	CIDEC
R	217	0	0	1	0	0	0	0	0	CIDEC
N	218	0	0	0	0	0	0	0	0	CIDEC
L	219	0	0	1	0	0	0	0	0	CIDEC
Y	220	1	0	0	0	0	0	0	1	CIDEC
R	221	0	0	0	0	1	0	0	0	CIDEC
L	222	1	2	0	1	0	0	0	0	CIDEC
S	223	1	0	0	0	0	0	1	1	CIDEC
K	224	0	0	0	0	0	0	0	0	CIDEC
A	225	0	0	1	0	0	0	0	1	CIDEC
L	226	0	0	0	1	0	0	0	0	CIDEC
F	227	0	0	0	0	0	0	1	0	CIDEC
P	228	0	0	1	0	1	0	1	0	CIDEC
P	229	1	0	0	0	0	1	1	0	CIDEC
E	230	0	0	0	0	0	1	0	0	CIDEC
P	231	0	0	1	0	0	0	0	0	CIDEC
L	232	1	0	0	0	0	0	0	0	CIDEC
V	233	0	0	0	0	0	0	0	1	CIDEC
L	234	0	0	0	0	0	0	0	0	CIDEC
R	235	0	0	0	0	0	0	0	0	CIDEC
E	236	0	0	0	0	1	0	0	0	CIDEC
M	237	0	0	0	0	0	0	0	0	CIDEC
C	238	0	0	0	0	0	0	0	0	CIDEC
K	239	0	0	0	0	0	0	0	0	CIDEC
Q	240	0	0	0	0	0	0	0	0	CIDEC
G	241	0	0	0	1	0	0	0	0	CIDEC
Y	242	0	0	0	0	0	0	0	0	CIDEC
R	243	0	0	0	0	0	0	0	0	CIDEC
D	244	0	0	0	0	0	0	0	0	CIDEC
G	245	0	0	0	0	0	0	0	0	CIDEC
L	246	0	0	0	0	0	0	1	0	CIDEC
R	247	0	0	0	0	0	0	0	0	CIDEC
F	248	0	0	0	0	0	0	0	0	CIDEC
L	249	0	0	0	0	0	0	1	0	CIDEC
Q	250	0	0	0	0	0	0	0	1	CIDEC
R	251	0	0	0	0	0	1	0	0	CIDEC
N	252	1	0	0	0	0	0	1	1	CIDEC
G	253	0	0	1	0	0	0	0	0	CIDEC
L	254	0	0	0	0	0	0	0	0	CIDEC
L	255	0	0	0	0	0	0	0	1	CIDEC
N	256	0	0	0	0	0	0	1	0	CIDEC
R	257	0	0	0	0	0	0	0	1	CIDEC
P	258	0	0	0	0	0	0	0	1	CIDEC
N	259	0	0	1	0	1	0	1	0	CIDEC
P	260	1	0	0	0	0	0	2	0	CIDEC
L	261	0	1	0	0	0	0	0	0	CIDEC
L	262	0	1	1	1	1	0	0	0	CIDEC
A	263	0	0	0	0	0	0	0	0	CIDEC
L	264	1	0	0	0	0	0	0	0	CIDEC
P	265	1	0	1	0	0	0	0	0	CIDEC
P	266	0	0	0	0	0	0	0	0	CIDEC
A	267	0	0	2	0	0	0	0	1	CIDEC
R	268	0	0	0	0	0	0	0	0	CIDEC
P	269	0	0	0	0	0	0	1	0	CIDEC
H	270	0	0	0	0	0	0	0	0	CIDEC
G	271	0	0	0	0	0	0	0	0	CIDEC
P	272	0	0	0	0	0	1	0	0	CIDEC
E	273	0	0	0	0	0	0	0	0	CIDEC
D	274	0	0	1	0	2	0	0	0	CIDEC
K	275	1	0	0	1	0	0	0	0	CIDEC
D	276	1	0	0	0	0	0	1	0	CIDEC
Q	277	0	0	1	0	1	0	0	1	CIDEC
A	278	0	0	0	0	1	0	0	0	CIDEC
V	279	0	0	0	0	0	0	0	1	CIDEC
E	280	0	0	0	0	0	0	0	0	CIDEC
S	281	0	0	0	0	1	0	0	0	CIDEC
A	282	0	0	0	0	0	0	0	1	CIDEC
Q	283	0	0	0	0	0	0	0	0	CIDEC
A	284	0	0	1	0	0	0	0	0	CIDEC
E	285	0	0	0	0	0	0	1	0	CIDEC
D	286	0	1	0	0	1	1	0	0	CIDEC
Y	287	0	0	0	0	0	0	0	0	CIDEC
S	288	0	0	0	1	0	0	0	0	CIDEC
Q	289	0	0	0	1	0	0	0	0	CIDEC
L	290	0	0	0	0	1	0	0	0	CIDEC
P	291	1	0	0	1	0	1	0	0	CIDEC
G	292	0	0	0	0	0	1	0	0	CIDEC
E	293	1	0	0	0	1	1	0	0	CIDEC
D	294	0	0	0	0	0	1	0	0	CIDEC
H	295	0	0	0	0	0	0	0	0	CIDEC
I	296	0	0	0	0	0	0	0	1	CIDEC
L	297	1	0	0	0	0	1	0	0	CIDEC
E	298	1	0	0	0	1	1	0	0	CIDEC
H	299	0	0	0	0	0	0	0	0	CIDEC
L	300	0	0	0	1	0	1	0	0	CIDEC
P	301	0	1	1	0	0	1	0	0	CIDEC
A	302	0	0	0	1	0	0	0	0	CIDEC
R	303	0	0	0	0	0	0	0	1	CIDEC
L	304	1	0	0	1	0	0	0	0	CIDEC
N	305	0	0	0	0	0	0	0	0	CIDEC
E	306	0	1	0	0	0	0	0	0	CIDEC
A	307	0	0	1	1	0	0	0	0	CIDEC
L	308	0	0	0	0	0	0	0	0	CIDEC
L	309	0	1	1	0	1	0	0	0	CIDEC
E	310	0	0	0	0	0	0	0	1	CIDEC
A	311	0	0	0	1	0	0	0	1	CIDEC
C	312	1	0	0	0	1	0	0	0	CIDEC
V	313	0	0	1	0	0	0	0	0	CIDEC
E	314	1	0	1	0	0	0	1	0	CIDEC
P	315	0	0	1	1	0	0	0	0	CIDEC
T	316	0	0	1	0	1	0	0	0	CIDEC
D	317	0	0	0	0	0	0	0	0	CIDEC
L	318	0	0	0	0	0	2	0	0	CIDEC
L	319	1	0	0	0	1	0	0	0	CIDEC
T	320	0	0	0	1	0	0	0	0	CIDEC
T	321	0	0	0	0	1	0	0	0	CIDEC
L	322	0	0	1	0	1	0	0	0	CIDEC
S	323	1	0	0	0	1	0	0	0	CIDEC
N	324	0	0	0	0	1	0	0	0	CIDEC
M	325	1	0	0	0	0	0	0	0	CIDEC
L	326	0	0	0	0	1	0	1	0	CIDEC
P	327	0	1	0	1	0	0	0	0	CIDEC
V	328	0	1	0	0	0	0	0	0	CIDEC
R	329	0	0	0	1	1	0	1	0	CIDEC
L	330	1	0	0	0	0	0	0	0	CIDEC
A	331	0	1	0	0	0	1	1	1	CIDEC
T	332	0	0	0	0	0	0	0	0	CIDEC
A	333	0	0	0	0	0	0	0	0	CIDEC
M	334	0	1	0	0	1	0	0	0	CIDEC
M	335	0	0	0	0	0	0	1	0	CIDEC
V	336	0	0	0	0	0	0	0	0	CIDEC
P	337	1	0	0	0	0	0	0	0	CIDEC
Y	338	0	0	0	0	1	0	0	0	CIDEC
T	339	0	0	1	0	1	0	0	0	CIDEC
L	340	0	0	0	1	0	0	0	0	CIDEC
P	341	1	1	0	0	0	0	0	1	CIDEC
L	342	0	1	0	1	0	0	0	0	CIDEC
E	343	0	0	0	0	0	0	0	0	CIDEC
S	344	0	0	0	0	0	0	0	1	CIDEC
A	345	0	0	0	0	0	0	0	0	CIDEC
L	346	1	0	0	0	0	0	0	0	CIDEC
S	347	0	0	0	0	0	0	0	0	CIDEC
F	348	0	2	0	0	0	0	0	0	CIDEC
T	349	0	0	0	0	0	0	0	1	CIDEC
I	350	0	0	0	0	1	0	0	1	CIDEC
R	351	0	0	0	0	1	1	1	1	CIDEC
L	352	0	0	0	0	0	0	0	0	CIDEC
L	353	0	0	0	1	0	0	0	0	CIDEC
E	354	0	1	0	0	1	0	0	0	CIDEC
W	355	0	0	0	0	0	0	0	0	CIDEC
L	356	0	1	0	0	0	0	0	1	CIDEC
P	357	0	0	0	0	1	0	0	1	CIDEC
D	358	0	0	0	0	0	0	0	0	CIDEC
V	359	0	0	0	0	0	0	0	0	CIDEC
P	360	0	1	0	0	0	0	0	0	CIDEC
E	361	0	1	0	0	1	0	0	0	CIDEC
D	362	0	0	0	0	1	0	1	1	CIDEC
I	363	1	0	0	0	1	0	0	0	CIDEC
R	364	0	0	0	0	0	1	0	0	CIDEC
W	365	0	0	1	0	1	1	0	0	CIDEC
M	366	0	0	0	1	0	0	0	0	CIDEC
K	367	0	0	0	0	1	0	0	0	CIDEC
E	368	0	0	0	0	0	0	0	0	CIDEC
Q	369	1	0	1	0	1	0	1	0	CIDEC
T	370	1	0	0	0	0	0	0	0	CIDEC
G	371	0	0	2	0	0	0	0	0	CIDEC
S	372	0	0	1	1	0	0	0	0	CIDEC
I	373	0	0	0	0	1	0	0	0	CIDEC
C	374	0	0	0	1	0	0	0	0	CIDEC
Q	375	0	0	0	0	0	0	0	0	CIDEC
Y	376	0	0	0	0	0	0	0	0	CIDEC
L	377	1	1	0	0	0	1	0	0	CIDEC
V	378	0	1	0	0	2	0	0	0	CIDEC
M	379	0	0	1	0	0	0	0	0	CIDEC
R	380	0	1	0	0	1	0	0	0	CIDEC
A	381	0	1	0	0	0	0	0	0	CIDEC
K	382	0	0	0	0	0	0	0	0	CIDEC
R	383	0	0	0	0	0	1	0	1	CIDEC
K	384	0	0	0	0	0	0	0	0	CIDEC
L	385	0	0	0	0	1	0	0	0	CIDEC
G	386	0	0	0	1	1	1	0	1	CIDEC
R	387	0	1	0	0	0	0	0	0	CIDEC
H	388	0	0	1	0	0	0	0	1	CIDEC
L	389	0	0	0	0	0	0	0	0	CIDEC
P	390	1	0	0	0	1	0	0	0	CIDEC
S	391	1	0	0	0	1	0	0	0	CIDEC
R	392	1	0	0	0	0	0	1	0	CIDEC
L	393	0	0	0	0	0	0	0	0	CIDEC
P	394	1	0	0	0	0	0	0	0	CIDEC
E	395	0	1	1	0	0	0	0	0	CIDEC
Q	396	0	1	1	0	0	0	0	0	CIDEC
V	397	1	0	0	0	1	0	0	0	CIDEC
E	398	0	0	0	0	0	0	0	0	CIDEC
L	399	1	0	1	0	0	0	0	0	CIDEC
R	400	0	0	0	1	0	0	0	0	CIDEC
R	401	0	1	0	0	0	0	0	0	CIDEC
V	402	0	0	1	0	0	0	0	0	CIDEC
Q	403	0	0	0	0	0	0	0	0	CIDEC
S	404	0	0	0	0	0	1	0	1	CIDEC
L	405	0	0	0	0	0	1	0	0	CIDEC
P	406	0	0	1	0	0	0	0	0	CIDEC
S	407	0	0	0	0	0	0	0	0	CIDEC
V	408	0	1	0	0	0	0	0	0	CIDEC
P	409	0	0	0	1	0	1	1	0	CIDEC
L	410	1	0	0	0	0	0	0	0	CIDEC
S	411	0	0	1	0	0	0	0	0	CIDEC
C	412	0	0	0	0	0	1	0	0	CIDEC
A	413	0	0	0	0	1	0	0	1	CIDEC
A	414	0	0	0	1	1	0	0	0	CIDEC
Y	415	0	0	1	0	0	0	0	0	CIDEC
R	416	0	0	1	0	0	0	1	0	CIDEC
E	417	0	0	0	0	0	0	0	0	CIDEC
A	418	0	0	0	0	1	0	0	0	CIDEC
L	419	0	0	0	0	1	2	0	0	CIDEC
P	420	0	0	0	0	1	0	0	0	CIDEC
G	421	0	2	0	0	0	1	0	0	CIDEC
W	422	0	0	0	1	0	0	0	1	CIDEC
M	423	0	0	0	0	0	0	0	0	CIDEC
R	424	0	0	0	0	0	0	0	0	CIDEC
N	425	1	0	0	0	0	0	0	0	CIDEC
N	426	0	0	0	0	0	0	0	0	CIDEC
L	427	1	0	0	0	0	0	0	0	CIDEC
S	428	0	0	0	0	1	0	0	1	CIDEC
L	429	0	0	0	0	0	0	0	0	CIDEC
G	430	0	0	1	0	1	0	0	1	CIDEC
D	431	0	0	0	0	0	0	1	0	CIDEC
A	432	0	0	0	0	0	1	0	1	CIDEC
L	433	1	0	1	1	0	0	0	0	CIDEC
A	434	0	0	0	0	0	0	1	0	CIDEC
K	435	0	0	0	0	0	0	1	0	CIDEC
W	436	0	1	0	0	0	1	0	0	CIDEC
E	437	0	0	0	0	0	0	0	0	CIDEC
E	438	1	0	0	0	0	0	0	0	CIDEC
C	439	0	0	1	0	0	0	0	1	CIDEC
Q	440	0	0	1	0	1	0	0	0	CIDEC
R	441	1	0	0	0	0	1	0	1	CIDEC
Q	442	0	0	0	0	0	0	0	1	CIDEC
L	443	0	0	1	0	0	0	0	0	CIDEC
L	444	0	1	0	0	0	0	0	0	CIDEC
L	445	0	0	0	0	0	0	0	0	CIDEC
G	446	0	0	1	1	0	0	1	2	CIDEC
L	447	1	0	0	0	0	0	0	0	CIDEC
F	448	0	0	0	0	0	0	1	0	CIDEC
C	449	0	0	0	0	0	0	0	0	CIDEC
T	450	1	0	0	0	0	0	0	0	CIDEC
N	451	0	0	0	0	0	0	0	0	CIDEC
V	452	0	0	0	0	0	0	0	0	CIDEC
A	453	0	0	0	0	0	0	0	0	CIDEC
F	454	0	0	0	0	0	0	0	0	CIDEC
P	455	0	1	1	1	0	2	1	0	CIDEC
P	456	0	0	0	0	0	0	0	1	CIDEC
E	457	0	0	0	0	0	0	0	0	CIDEC
A	458	0	0	0	0	1	0	1	1	CIDEC
L	459	0	0	0	0	0	0	0	0	CIDEC
R	460	0	0	0	1	0	0	0	1	CIDEC
M	461	0	0	0	0	0	0	0	0	CIDEC
R	462	1	0	0	1	1	0	0	0	CIDEC
A	463	0	0	0	0	0	0	0	0	CIDEC
P	464	0	1	1	0	1	0	0	1	CIDEC
A	465	0	0	0	0	0	0	0	0	CIDEC
D	466	0	0	0	0	0	0	0	0	CIDEC
P	467	0	0	1	0	0	0	0	0	CIDEC
A	468	0	0	1	0	1	1	0	0	CIDEC
P	469	0	0	0	0	0	0	0	0	CIDEC
A	470	0	0	0	0	0	0	0	0	CIDEC
P	471	0	1	0	1	0	1	0	0	CIDEC
A	472	0	0	0	0	0	0	0	1	CIDEC
D	473	0	0	0	0	0	1	1	0	CIDEC
P	474	0	0	0	2	0	0	0	0	CIDEC
A	475	0	0	0	0	0	0	0	0	CIDEC
S	476	0	0	0	0	1	0	0	0	CIDEC
P	477	1	0	1	0	1	0	0	0	CIDEC
Q	478	0	0	0	0	0	0	0	1	CIDEC
H	479	0	0	0	1	0	0	0	1	CIDEC
Q	480	0	0	0	0	0	0	0	1	CIDEC
L	481	0	0	0	0	0	0	0	0	CIDEC
A	482	0	0	0	0	1	0	0	0	CIDEC
G	483	0	0	0	0	0	0	0	0	CIDEC
P	484	0	0	0	0	0	1	0	0	CIDEC
A	485	0	0	0	0	0	0	0	0	CIDEC
P	486	0	0	0	0	0	0	0	0	CIDEC
L	487	0	0	0	0	0	0	0	0	CIDEC
L	488	1	0	0	0	0	0	0	0	CIDEC
S	489	0	0	0	0	0	1	0	0	CIDEC
T	490	0	0	0	0	0	0	1	0	CIDEC
P	491	0	0	0	0	0	0	0	0	CIDEC
A	492	0	0	0	0	0	0	0	0	CIDEC
P	493	0	1	0	0	1	0	0	0	CIDEC
E	494	0	0	0	0	0	0	0	1	CIDEC
A	495	0	0	0	0	0	0	0	0	CIDEC
R	496	0	0	0	1	0	0	0	0	CIDEC
P	497	0	1	0	0	0	0	0	0	CIDEC
V	498	0	0	0	0	0	0	0	0	CIDEC
I	499	0	0	0	0	0	1	0	0	CIDEC
G	500	0	0	1	0	0	1	0	0	CIDEC
A	501	0	0	0	0	1	0	0	0	CIDEC
L	502	0	0	0	1	0	0	0	1	CIDEC
G	503	0	0	0	0	0	0	0	0	CIDEC
L	504	0	0	0	0	0	0	0	0	CIDEC
WTAA	Pos	A..GCA	A..GCT	E..GAA	E..GAG	K..AAA	K..AAG	L..TTG	L..CTA	Interaction
M	1	0	0	0	0	0	0	0	0	G0S2
F	2	0	0	0	0	0	0	0	1	G0S2
P	3	0	0	0	0	1	0	0	0	G0S2
R	4	0	0	0	0	0	0	1	0	G0S2
E	5	1	0	1	0	1	1	0	0	G0S2
K	6	0	0	0	0	0	0	0	0	G0S2
T	7	0	0	0	0	1	0	1	0	G0S2
W	8	0	2	0	1	0	0	0	0	G0S2
N	9	1	0	1	0	0	0	0	2	G0S2
I	10	2	0	0	1	0	0	0	0	G0S2
S	11	1	0	1	0	0	0	0	0	G0S2
F	12	1	2	0	0	0	1	0	0	G0S2
A	13	0	0	1	0	1	0	1	0	G0S2
G	14	0	0	1	1	0	0	1	1	G0S2
C	15	1	1	0	0	0	1	0	1	G0S2
G	16	1	0	1	2	1	1	0	1	G0S2
F	17	0	0	1	0	1	0	0	0	G0S2
L	18	0	1	0	1	0	0	0	0	G0S2
G	19	0	1	0	1	1	0	1	0	G0S2
V	20	0	2	1	2	1	1	1	0	G0S2
Y	21	0	0	0	1	0	0	0	1	G0S2
Y	22	0	1	0	0	0	0	0	0	G0S2
V	23	0	1	0	1	0	2	0	1	G0S2
G	24	2	1	0	1	1	0	1	0	G0S2
V	25	0	1	0	0	0	0	0	1	G0S2
A	26	0	0	0	0	0	0	0	1	G0S2
S	27	2	1	2	1	1	1	0	1	G0S2
C	28	2	1	2	1	0	1	2	1	G0S2
L	29	0	0	0	1	1	0	0	0	G0S2
R	30	0	0	0	0	1	0	0	1	G0S2
E	31	0	0	0	0	0	0	0	1	G0S2
H	32	1	1	0	0	2	1	0	1	G0S2
A	33	0	0	2	0	0	1	2	1	G0S2
P	34	0	2	2	2	0	0	1	0	G0S2
F	35	1	2	0	0	0	0	0	0	G0S2
L	36	0	1	0	0	0	1	0	1	G0S2
V	37	0	0	1	0	0	1	0	0	G0S2
A	38	0	0	0	0	0	1	0	0	G0S2
N	39	2	0	1	0	0	0	0	0	G0S2
A	40	0	0	0	0	0	1	0	1	G0S2
T	41	0	0	1	0	1	0	0	0	G0S2
H	42	0	0	0	0	0	0	0	2	G0S2
I	43	0	0	2	1	0	0	0	0	G0S2
Y	44	0	0	0	0	1	0	0	1	G0S2
G	45	1	0	1	0	2	0	0	0	G0S2
A	46	0	0	0	0	1	0	1	1	G0S2
S	47	1	0	0	0	2	0	0	1	G0S2
A	48	0	0	1	1	1	0	0	1	G0S2
G	49	0	0	0	0	3	1	1	1	G0S2
A	50	0	0	1	0	0	1	2	2	G0S2
L	51	1	1	0	1	1	0	0	0	G0S2
T	52	0	0	0	1	1	0	0	1	G0S2
A	53	0	0	1	0	2	0	2	1	G0S2
T	54	0	0	1	1	1	0	2	0	G0S2
A	55	0	0	0	0	1	0	3	0	G0S2
L	56	1	1	1	0	1	0	0	0	G0S2
V	57	1	0	0	1	2	0	0	1	G0S2
T	58	1	1	0	2	0	0	0	1	G0S2
G	59	1	0	2	1	0	0	0	2	G0S2
V	60	0	1	1	1	2	1	1	0	G0S2
C	61	0	0	1	0	0	0	2	1	G0S2
L	62	1	0	2	0	0	2	0	0	G0S2
G	63	2	0	0	0	0	1	1	1	G0S2
E	64	1	1	1	0	1	1	1	1	G0S2
A	65	0	0	1	0	2	1	1	0	G0S2
G	66	0	0	2	0	0	2	1	0	G0S2
A	67	0	0	0	1	1	2	1	1	G0S2
K	68	1	2	0	0	0	0	1	0	G0S2
F	69	0	1	0	0	0	1	0	1	G0S2
I	70	1	1	0	1	1	1	1	1	G0S2
E	71	1	1	1	0	0	2	0	0	G0S2
V	72	0	1	0	1	0	0	0	0	G0S2
S	73	0	0	0	1	0	0	1	0	G0S2
K	74	1	0	0	0	0	0	1	2	G0S2
E	75	0	0	2	0	1	1	1	0	G0S2
A	76	0	0	1	0	1	2	1	0	G0S2
R	77	0	0	1	0	0	0	1	0	G0S2
K	78	0	0	0	0	0	0	0	0	G0S2
R	79	0	1	0	1	0	0	0	0	G0S2
F	80	1	1	0	2	1	0	0	0	G0S2
L	81	1	0	0	0	2	0	0	0	G0S2
G	82	0	0	0	0	0	1	1	2	G0S2
P	83	2	0	0	1	0	1	1	0	G0S2
L	84	0	0	0	1	1	0	0	0	G0S2
H	85	1	0	1	1	0	0	0	0	G0S2
P	86	1	1	0	0	0	0	0	0	G0S2
S	87	3	3	2	0	1	0	2	2	G0S2
F	88	0	1	0	1	0	0	0	1	G0S2
N	89	2	1	0	0	0	0	1	1	G0S2
L	90	2	0	0	1	0	0	0	0	G0S2
V	91	0	0	0	0	0	0	1	0	G0S2
K	92	0	1	2	1	0	0	1	0	G0S2
I	93	0	0	0	0	0	1	0	1	G0S2
I	94	0	0	0	1	0	0	1	0	G0S2
R	95	2	0	0	1	1	2	1	2	G0S2
S	96	0	1	1	0	1	1	0	1	G0S2
F	97	1	0	0	0	0	2	0	0	G0S2
L	98	0	1	0	1	0	1	0	0	G0S2
L	99	0	0	0	0	0	0	0	1	G0S2
K	100	1	0	0	0	0	0	1	1	G0S2
V	101	0	1	1	0	1	0	0	1	G0S2
L	102	0	0	0	0	1	0	0	0	G0S2
P	103	1	0	1	0	0	0	0	2	G0S2
A	104	0	0	0	2	2	1	0	0	G0S2
D	105	0	0	0	0	1	0	2	1	G0S2
S	106	0	1	2	1	0	2	0	1	G0S2
H	107	1	0	2	0	0	0	0	0	G0S2
E	108	0	0	1	0	1	0	1	1	G0S2
H	109	0	0	1	2	0	2	0	0	G0S2
A	110	0	0	0	0	1	1	0	2	G0S2
S	111	0	1	1	1	0	1	1	0	G0S2
G	112	1	2	0	0	0	0	0	0	G0S2
R	113	2	0	1	1	1	0	0	1	G0S2
L	114	2	1	1	1	1	1	0	0	G0S2
G	115	1	0	0	0	0	0	0	0	G0S2
I	116	0	2	1	0	3	0	1	0	G0S2
S	117	0	1	0	0	0	1	0	1	G0S2
L	118	1	0	0	0	0	2	0	0	G0S2
T	119	0	1	1	0	0	0	1	0	G0S2
R	120	0	1	0	0	2	0	1	1	G0S2
V	121	0	0	0	0	0	0	0	1	G0S2
S	122	0	0	0	0	0	0	1	1	G0S2
D	123	0	0	0	0	1	1	0	0	G0S2
G	124	0	0	0	1	0	0	3	0	G0S2
E	125	0	1	0	0	0	0	1	0	G0S2
N	126	0	2	0	1	0	0	1	1	G0S2
V	127	0	0	0	0	0	3	0	0	G0S2
I	128	0	0	0	0	2	0	1	0	G0S2
I	129	1	0	0	0	0	0	0	0	G0S2
S	130	0	0	2	2	1	0	1	2	G0S2
H	131	0	1	2	2	0	1	0	2	G0S2
F	132	0	0	2	0	0	0	0	0	G0S2
N	133	2	0	1	0	0	1	0	1	G0S2
S	134	0	0	1	3	1	0	1	1	G0S2
K	135	0	1	0	0	0	0	0	0	G0S2
D	136	1	0	0	0	0	1	1	3	G0S2
E	137	0	0	0	0	0	0	0	0	G0S2
L	138	0	0	0	1	0	2	0	0	G0S2
I	139	2	1	1	0	2	1	0	1	G0S2
Q	140	2	0	0	0	0	0	0	2	G0S2
A	141	0	0	0	1	0	1	0	2	G0S2
N	142	0	1	0	0	0	0	0	0	G0S2
V	143	0	0	0	1	1	0	2	0	G0S2
C	144	0	1	1	0	1	1	1	1	G0S2
S	145	1	1	0	0	0	0	0	1	G0S2
G	146	0	0	0	1	2	2	2	0	G0S2
F	147	0	0	0	0	2	1	0	1	G0S2
I	148	2	0	1	0	0	0	0	1	G0S2
P	149	3	0	1	0	0	1	1	1	G0S2
V	150	1	1	0	0	2	0	0	1	G0S2
Y	151	0	1	1	1	1	1	1	2	G0S2
C	152	0	1	1	1	1	1	0	0	G0S2
G	153	2	2	0	0	0	2	0	1	G0S2
L	154	1	1	0	1	1	1	0	0	G0S2
I	155	1	1	0	0	0	1	0	2	G0S2
P	156	0	0	1	2	1	0	1	0	G0S2
P	157	0	0	1	0	0	0	0	0	G0S2
S	158	2	1	2	0	0	0	1	1	G0S2
L	159	1	1	0	2	1	3	0	0	G0S2
Q	160	0	0	0	0	1	0	0	0	G0S2
G	161	1	0	0	0	0	0	0	0	G0S2
V	162	0	1	0	0	1	0	0	0	G0S2
R	163	1	2	1	1	2	0	0	1	G0S2
Y	164	0	0	0	1	2	4	0	0	G0S2
V	165	0	1	1	0	0	4	0	0	G0S2
D	166	0	0	0	0	0	0	0	1	G0S2
G	167	2	0	1	1	1	0	0	2	G0S2
G	168	2	1	1	0	0	1	0	1	G0S2
I	169	2	3	1	2	2	0	0	1	G0S2
S	170	0	0	0	0	1	0	2	0	G0S2
D	171	1	1	0	0	0	0	0	0	G0S2
N	172	1	0	0	0	0	0	2	0	G0S2
L	173	0	2	0	1	0	0	1	0	G0S2
P	174	0	1	1	1	1	0	2	0	G0S2
L	175	0	1	0	0	0	0	0	0	G0S2
Y	176	1	1	1	0	0	1	2	0	G0S2
E	177	2	0	0	0	0	0	0	1	G0S2
L	178	0	1	0	0	3	0	0	0	G0S2
K	179	0	1	0	1	0	0	1	0	G0S2
N	180	0	0	0	2	0	0	1	1	G0S2
T	181	2	3	4	1	0	2	2	2	G0S2
I	182	0	0	2	1	0	0	0	2	G0S2
T	183	0	1	1	0	0	0	0	1	G0S2
V	184	0	1	2	0	2	0	0	1	G0S2
S	185	0	0	0	0	1	0	1	0	G0S2
P	186	0	0	1	0	1	1	1	0	G0S2
F	187	1	0	0	2	1	0	0	0	G0S2
S	188	0	0	1	0	0	1	0	1	G0S2
G	189	0	2	0	3	1	0	2	0	G0S2
E	190	0	2	0	0	1	1	0	1	G0S2
S	191	0	0	1	0	0	0	3	0	G0S2
D	192	0	1	0	0	0	1	0	0	G0S2
I	193	1	1	1	1	0	0	0	1	G0S2
C	194	1	0	2	1	0	1	0	0	G0S2
P	195	1	0	1	2	2	1	0	0	G0S2
Q	196	0	1	0	0	0	0	1	0	G0S2
D	197	0	1	0	0	0	1	2	3	G0S2
S	198	0	0	0	0	1	0	0	1	G0S2
S	199	0	0	1	0	0	0	0	1	G0S2
T	200	0	1	1	2	0	0	2	0	G0S2
N	201	0	0	2	1	0	0	0	0	G0S2
I	202	1	2	1	1	0	0	1	0	G0S2
H	203	1	0	0	2	0	0	0	1	G0S2
E	204	0	0	0	0	1	0	0	0	G0S2
L	205	0	1	0	0	1	1	0	0	G0S2
R	206	0	1	1	0	0	0	0	0	G0S2
V	207	0	1	0	0	0	2	0	2	G0S2
T	208	0	1	1	2	0	0	2	1	G0S2
N	209	0	0	1	0	0	0	1	2	G0S2
T	210	0	1	3	1	1	0	0	1	G0S2
S	211	0	0	0	0	0	0	0	0	G0S2
I	212	1	1	2	0	1	1	0	1	G0S2
Q	213	2	2	0	0	2	0	1	0	G0S2
F	214	0	0	0	0	2	0	0	0	G0S2
N	215	0	0	0	0	0	0	0	1	G0S2
L	216	0	0	1	0	0	0	1	0	G0S2
R	217	1	0	1	1	2	1	1	0	G0S2
N	218	1	1	1	0	0	0	0	0	G0S2
L	219	2	1	0	0	1	1	0	0	G0S2
Y	220	0	0	2	0	0	0	0	1	G0S2
R	221	1	0	0	1	1	0	0	0	G0S2
L	222	2	3	2	0	0	0	0	0	G0S2
S	223	3	1	1	0	1	0	1	1	G0S2
K	224	0	1	0	0	0	0	0	0	G0S2
A	225	0	0	3	1	0	0	1	1	G0S2
L	226	1	1	0	1	1	0	0	0	G0S2
F	227	0	0	0	1	1	2	0	1	G0S2
P	228	1	1	0	0	0	0	0	0	G0S2
P	229	2	2	1	2	1	1	0	1	G0S2
E	230	0	0	0	0	0	0	0	0	G0S2
P	231	0	1	2	1	1	1	0	0	G0S2
L	232	0	0	0	0	0	0	0	0	G0S2
V	233	1	0	0	0	0	0	0	0	G0S2
L	234	0	0	1	0	0	0	0	0	G0S2
R	235	0	0	1	0	1	0	1	0	G0S2
E	236	1	1	0	0	0	1	0	0	G0S2
M	237	1	0	0	0	1	0	0	0	G0S2
C	238	0	0	1	1	0	0	1	0	G0S2
K	239	0	0	0	0	0	0	0	0	G0S2
Q	240	0	0	0	0	0	0	0	0	G0S2
G	241	0	0	0	2	1	1	1	1	G0S2
Y	242	0	0	0	0	0	0	0	0	G0S2
R	243	0	0	0	0	0	0	0	0	G0S2
D	244	0	0	0	0	0	1	0	0	G0S2
G	245	0	0	0	0	0	0	0	1	G0S2
L	246	0	0	2	1	0	0	0	0	G0S2
R	247	0	0	0	1	0	0	0	1	G0S2
F	248	1	1	1	2	1	0	0	1	G0S2
L	249	0	0	1	0	0	0	0	1	G0S2
Q	250	1	0	1	0	0	0	0	2	G0S2
R	251	1	1	1	1	1	1	0	0	G0S2
N	252	0	1	0	0	0	2	1	2	G0S2
G	253	0	2	0	0	0	1	0	0	G0S2
L	254	0	0	0	0	0	1	0	0	G0S2
L	255	0	1	0	0	0	1	0	0	G0S2
N	256	0	2	0	1	0	0	0	3	G0S2
R	257	0	0	0	2	1	0	1	1	G0S2
P	258	2	1	1	0	1	2	1	2	G0S2
N	259	2	1	1	0	2	0	0	0	G0S2
P	260	1	0	2	1	1	2	2	0	G0S2
L	261	1	2	3	2	2	0	0	0	G0S2
L	262	1	0	1	0	1	1	0	0	G0S2
A	263	0	0	1	0	0	0	0	0	G0S2
L	264	1	0	0	3	0	0	0	0	G0S2
P	265	1	0	1	0	1	0	1	0	G0S2
P	266	1	0	2	1	1	0	0	0	G0S2
A	267	0	0	1	1	0	0	0	0	G0S2
R	268	1	1	1	2	0	1	1	0	G0S2
P	269	1	0	1	1	1	2	1	0	G0S2
H	270	1	2	0	0	0	0	1	0	G0S2
G	271	0	2	0	0	1	2	0	1	G0S2
P	272	0	0	0	0	1	0	0	1	G0S2
E	273	0	3	0	0	1	1	2	1	G0S2
D	274	0	0	2	0	2	0	1	0	G0S2
K	275	1	2	0	0	0	0	0	0	G0S2
D	276	0	1	1	0	0	1	3	0	G0S2
Q	277	0	0	0	0	0	0	0	0	G0S2
A	278	0	0	1	0	0	1	1	1	G0S2
V	279	1	0	0	0	0	1	0	1	G0S2
E	280	1	1	0	0	0	0	0	0	G0S2
S	281	0	0	1	0	0	0	0	0	G0S2
A	282	0	0	0	1	0	0	1	0	G0S2
Q	283	2	1	0	0	0	0	0	0	G0S2
A	284	0	0	1	0	0	0	0	0	G0S2
E	285	0	0	0	0	1	0	0	1	G0S2
D	286	1	0	0	0	0	0	0	1	G0S2
Y	287	0	1	0	0	0	0	0	1	G0S2
S	288	0	0	3	0	0	0	0	0	G0S2
Q	289	0	0	0	0	0	0	0	2	G0S2
L	290	0	1	1	2	0	0	0	0	G0S2
P	291	0	1	0	2	0	1	0	0	G0S2
G	292	0	1	1	2	1	2	0	0	G0S2
E	293	1	0	0	0	2	0	2	0	G0S2
D	294	1	0	0	0	0	1	0	0	G0S2
H	295	1	0	1	2	0	1	0	0	G0S2
I	296	1	0	1	1	0	1	0	1	G0S2
L	297	1	1	2	0	0	0	0	0	G0S2
E	298	0	0	0	0	1	1	1	0	G0S2
H	299	1	0	0	1	0	0	1	0	G0S2
L	300	0	2	0	0	0	0	0	0	G0S2
P	301	2	1	1	2	0	1	0	0	G0S2
A	302	0	0	1	1	0	0	1	1	G0S2
R	303	1	0	0	1	0	1	0	0	G0S2
L	304	0	0	0	0	0	0	0	0	G0S2
N	305	1	1	0	0	0	0	0	1	G0S2
E	306	0	0	1	0	1	0	0	0	G0S2
A	307	0	0	0	0	2	0	1	0	G0S2
L	308	0	1	1	2	0	1	0	1	G0S2
L	309	1	0	1	0	1	0	0	0	G0S2
E	310	0	0	0	0	0	0	0	1	G0S2
A	311	0	0	0	0	1	0	0	0	G0S2
C	312	0	1	1	0	2	0	1	0	G0S2
V	313	1	0	1	0	1	0	0	0	G0S2
E	314	0	1	0	0	1	1	0	1	G0S2
P	315	1	1	1	2	1	1	1	1	G0S2
T	316	1	0	1	0	1	0	0	0	G0S2
D	317	0	2	0	0	0	0	1	0	G0S2
L	318	0	0	1	1	1	0	0	0	G0S2
L	319	0	0	0	0	2	0	0	0	G0S2
T	320	0	1	0	2	0	0	0	0	G0S2
T	321	0	0	1	0	1	0	0	0	G0S2
L	322	1	1	0	1	0	0	0	0	G0S2
S	323	1	0	0	0	1	1	0	0	G0S2
N	324	0	0	0	0	0	0	2	1	G0S2
M	325	0	0	0	2	0	0	0	0	G0S2
L	326	0	1	1	0	1	0	1	0	G0S2
P	327	1	0	1	2	0	0	0	0	G0S2
V	328	0	0	0	0	1	2	0	2	G0S2
R	329	2	0	0	0	0	1	0	1	G0S2
L	330	0	1	1	0	0	0	1	0	G0S2
A	331	0	1	0	1	1	1	2	2	G0S2
T	332	0	1	0	3	0	0	0	0	G0S2
A	333	0	0	0	2	1	0	0	0	G0S2
M	334	0	1	0	1	1	0	0	1	G0S2
M	335	0	4	0	2	0	0	0	0	G0S2
V	336	0	0	0	0	2	0	0	0	G0S2
P	337	0	2	1	1	1	1	0	0	G0S2
Y	338	0	1	0	0	1	1	0	0	G0S2
T	339	1	1	0	2	1	0	0	0	G0S2
L	340	0	1	0	2	0	1	0	0	G0S2
P	341	2	0	3	1	1	0	1	0	G0S2
L	342	0	1	0	2	0	0	0	2	G0S2
E	343	0	2	0	0	1	0	2	1	G0S2
S	344	1	0	1	1	0	1	0	3	G0S2
A	345	0	0	0	0	0	0	2	0	G0S2
L	346	0	0	2	1	0	0	0	0	G0S2
S	347	0	2	0	0	2	1	1	0	G0S2
F	348	0	2	1	1	2	1	1	0	G0S2
T	349	0	0	0	1	0	0	1	0	G0S2
I	350	1	0	1	1	1	1	0	1	G0S2
R	351	1	2	1	0	0	1	0	0	G0S2
L	352	0	0	0	0	2	0	0	0	G0S2
L	353	0	1	0	1	0	0	0	1	G0S2
E	354	0	2	1	0	2	0	0	1	G0S2
W	355	0	0	0	0	0	0	0	1	G0S2
L	356	1	1	2	1	1	0	0	0	G0S2
P	357	2	0	1	1	2	1	1	3	G0S2
D	358	1	0	0	0	0	1	0	0	G0S2
V	359	0	0	0	0	1	0	0	0	G0S2
P	360	1	0	1	1	1	0	0	1	G0S2
E	361	0	1	0	0	0	0	1	0	G0S2
D	362	3	1	0	0	0	0	2	4	G0S2
I	363	2	0	0	0	0	1	1	0	G0S2
R	364	0	0	0	0	1	1	1	1	G0S2
W	365	0	0	0	0	1	0	0	0	G0S2
M	366	0	2	0	0	0	0	0	0	G0S2
K	367	1	1	0	0	2	0	0	0	G0S2
E	368	1	1	0	0	0	1	1	1	G0S2
Q	369	0	1	1	0	1	0	0	0	G0S2
T	370	1	0	2	1	0	0	1	0	G0S2
G	371	2	3	1	0	2	1	1	3	G0S2
S	372	2	0	0	0	0	0	0	1	G0S2
I	373	1	0	2	0	0	1	0	1	G0S2
C	374	1	0	1	0	0	0	1	1	G0S2
Q	375	2	1	0	0	1	0	0	0	G0S2
Y	376	1	0	1	1	0	1	1	1	G0S2
L	377	0	1	0	0	0	2	0	0	G0S2
V	378	1	1	1	0	0	1	0	0	G0S2
M	379	0	1	1	0	0	0	0	0	G0S2
R	380	0	0	0	0	0	1	0	0	G0S2
A	381	0	0	0	1	0	0	0	1	G0S2
K	382	0	0	0	0	0	0	0	1	G0S2
R	383	1	1	0	2	2	0	0	0	G0S2
K	384	0	0	2	0	0	0	2	0	G0S2
L	385	1	2	1	0	1	0	0	0	G0S2
G	386	1	0	0	1	0	0	0	2	G0S2
R	387	0	1	2	0	0	0	0	0	G0S2
H	388	0	2	0	0	1	0	1	0	G0S2
L	389	0	0	0	0	0	0	0	0	G0S2
P	390	0	0	0	1	1	3	0	1	G0S2
S	391	0	2	0	0	0	0	1	2	G0S2
R	392	0	0	0	0	0	1	0	1	G0S2
L	393	3	0	1	1	1	1	0	0	G0S2
P	394	0	0	1	0	1	0	0	1	G0S2
E	395	1	0	0	0	2	0	1	1	G0S2
Q	396	2	2	0	0	0	1	1	0	G0S2
V	397	1	0	0	0	2	1	0	0	G0S2
E	398	0	0	1	0	0	1	0	1	G0S2
L	399	1	2	0	1	0	3	0	0	G0S2
R	400	0	1	0	0	1	0	1	0	G0S2
R	401	0	1	1	0	0	0	0	0	G0S2
V	402	1	1	0	0	1	1	0	0	G0S2
Q	403	1	1	0	0	0	0	1	1	G0S2
S	404	0	1	0	2	0	1	1	0	G0S2
L	405	0	1	0	2	0	1	0	1	G0S2
P	406	0	1	0	0	0	0	0	0	G0S2
S	407	0	2	0	2	0	2	0	0	G0S2
V	408	0	0	0	0	1	0	0	0	G0S2
P	409	0	0	2	0	2	0	1	0	G0S2
L	410	0	0	0	2	0	3	0	0	G0S2
S	411	0	0	0	0	0	1	0	0	G0S2
C	412	1	2	1	0	1	0	3	1	G0S2
A	413	0	0	1	1	1	1	1	0	G0S2
A	414	0	0	2	0	1	2	1	1	G0S2
Y	415	0	0	0	1	1	2	0	1	G0S2
R	416	1	0	2	0	2	2	0	0	G0S2
E	417	1	2	0	0	1	0	0	0	G0S2
A	418	0	0	0	0	0	0	1	0	G0S2
L	419	0	0	0	0	0	1	0	0	G0S2
P	420	1	0	0	1	2	0	1	1	G0S2
G	421	1	0	1	0	3	1	1	0	G0S2
W	422	0	0	0	1	1	0	0	2	G0S2
M	423	1	0	0	1	2	0	0	0	G0S2
R	424	0	1	1	0	1	0	0	0	G0S2
N	425	1	1	0	1	1	0	0	1	G0S2
N	426	0	0	1	1	0	0	0	0	G0S2
L	427	0	1	1	1	0	0	0	0	G0S2
S	428	0	0	1	1	2	1	1	0	G0S2
L	429	0	2	0	0	1	0	0	1	G0S2
G	430	0	1	1	0	1	1	0	2	G0S2
D	431	0	0	0	0	0	0	1	1	G0S2
A	432	0	0	0	0	0	0	0	0	G0S2
L	433	1	3	0	1	0	1	0	1	G0S2
A	434	0	0	0	2	3	1	2	0	G0S2
K	435	0	0	1	0	0	0	1	0	G0S2
W	436	0	1	2	1	1	0	0	1	G0S2
E	437	1	0	0	0	0	0	2	0	G0S2
E	438	1	1	0	0	0	0	0	0	G0S2
C	439	0	0	0	1	2	0	1	2	G0S2
Q	440	1	0	0	0	0	1	0	4	G0S2
R	441	0	1	0	0	0	0	0	0	G0S2
Q	442	0	0	0	0	1	0	0	0	G0S2
L	443	1	0	0	0	0	0	0	0	G0S2
L	444	0	1	0	1	2	0	1	0	G0S2
L	445	0	1	0	1	0	1	0	0	G0S2
G	446	1	0	0	1	0	0	0	1	G0S2
L	447	2	0	0	0	0	0	0	0	G0S2
F	448	0	0	0	0	3	0	3	1	G0S2
C	449	1	0	1	1	0	0	1	0	G0S2
T	450	1	0	1	0	0	0	1	0	G0S2
N	451	0	2	0	0	0	1	0	1	G0S2
V	452	0	0	0	0	0	0	0	0	G0S2
A	453	0	0	0	1	0	0	1	0	G0S2
F	454	1	0	0	0	0	0	0	1	G0S2
P	455	1	0	1	1	1	1	0	0	G0S2
P	456	0	0	0	2	1	0	0	0	G0S2
E	457	0	0	0	0	0	0	1	2	G0S2
A	458	0	0	1	0	1	0	0	1	G0S2
L	459	0	0	0	0	0	1	0	0	G0S2
R	460	0	0	1	1	0	0	0	1	G0S2
M	461	0	0	1	0	0	0	0	1	G0S2
R	462	0	0	0	0	1	0	1	1	G0S2
A	463	0	0	0	2	1	1	0	2	G0S2
P	464	1	0	2	1	0	0	0	0	G0S2
A	465	0	0	0	0	0	0	1	0	G0S2
D	466	0	0	0	0	0	0	0	0	G0S2
P	467	0	0	0	1	1	1	0	0	G0S2
A	468	0	0	0	0	0	0	0	0	G0S2
P	469	2	0	0	0	0	2	0	1	G0S2
A	470	0	0	0	0	2	1	0	1	G0S2
P	471	1	1	1	1	1	0	0	1	G0S2
A	472	0	0	0	0	0	0	1	1	G0S2
D	473	0	0	0	0	1	0	0	2	G0S2
P	474	0	0	0	3	0	0	1	2	G0S2
A	475	0	0	0	1	0	0	0	0	G0S2
S	476	0	0	0	1	0	0	0	0	G0S2
P	477	0	0	1	0	0	2	0	0	G0S2
Q	478	0	0	1	0	0	0	0	0	G0S2
H	479	0	2	1	1	1	1	0	2	G0S2
Q	480	0	0	2	0	0	0	0	3	G0S2
L	481	0	0	0	0	0	1	0	1	G0S2
A	482	0	0	0	0	1	1	0	0	G0S2
G	483	0	0	0	1	0	1	1	0	G0S2
P	484	0	0	0	0	1	0	0	0	G0S2
A	485	0	0	0	0	0	1	0	1	G0S2
P	486	0	1	0	0	0	1	0	0	G0S2
L	487	1	0	1	0	0	0	0	0	G0S2
L	488	0	0	0	0	1	1	0	1	G0S2
S	489	0	0	0	0	0	0	0	0	G0S2
T	490	0	0	0	0	0	0	0	0	G0S2
P	491	1	0	0	0	0	0	1	1	G0S2
A	492	0	0	0	0	0	0	2	0	G0S2
P	493	0	1	0	0	0	0	0	0	G0S2
E	494	0	1	0	0	0	1	0	0	G0S2
A	495	0	0	0	1	1	1	0	2	G0S2
R	496	1	0	0	1	0	1	0	0	G0S2
P	497	0	0	0	0	0	0	2	0	G0S2
V	498	0	0	2	0	2	1	0	0	G0S2
I	499	1	0	0	0	0	1	0	1	G0S2
G	500	1	0	0	1	0	1	0	1	G0S2
A	501	0	0	0	0	0	1	0	2	G0S2
L	502	0	1	0	0	0	0	1	0	G0S2
G	503	0	0	0	0	0	0	1	0	G0S2
L	504	1	0	1	1	1	0	0	0	G0S2
WTAA	Pos	A..GCA	A..GCT	E..GAA	E..GAG	K..AAA	K..AAG	L..TTG	L..CTA	Interaction
M	1	0	0	0	0	0	0	0	0	mPlin1
F	2	0	0	1	0	0	0	0	0	mPlin1
P	3	0	0	0	0	0	0	0	0	mPlin1
R	4	0	0	0	0	0	0	0	0	mPlin1
E	5	0	0	0	0	0	0	0	0	mPlin1
K	6	0	1	0	0	0	0	0	0	mPlin1
T	7	0	0	0	0	0	0	0	0	mPlin1
W	8	1	0	1	0	0	0	0	0	mPlin1
N	9	1	1	0	0	0	0	0	0	mPlin1
I	10	0	0	1	0	0	0	0	0	mPlin1
S	11	0	0	0	1	0	0	0	0	mPlin1
F	12	0	1	0	0	0	1	0	0	mPlin1
A	13	0	0	1	0	0	0	0	0	mPlin1
G	14	0	0	0	0	0	0	0	0	mPlin1
C	15	0	0	0	1	1	0	0	0	mPlin1
G	16	0	0	0	0	0	0	0	1	mPlin1
F	17	1	0	0	1	0	0	0	0	mPlin1
L	18	0	0	0	1	0	0	0	0	mPlin1
G	19	0	0	0	0	0	0	1	0	mPlin1
V	20	0	0	0	0	0	0	0	0	mPlin1
Y	21	0	0	0	0	0	0	0	0	mPlin1
Y	22	1	0	0	0	0	0	0	1	mPlin1
V	23	0	1	0	0	0	0	0	0	mPlin1
G	24	1	1	1	1	0	0	0	0	mPlin1
V	25	0	0	0	0	0	0	0	0	mPlin1
A	26	0	0	0	0	0	0	0	0	mPlin1
S	27	0	0	1	0	0	0	1	1	mPlin1
C	28	0	0	0	1	0	0	1	0	mPlin1
L	29	0	0	0	0	0	0	0	0	mPlin1
R	30	0	0	0	0	0	0	0	0	mPlin1
E	31	0	0	0	0	0	0	0	0	mPlin1
H	32	1	0	0	0	0	0	0	0	mPlin1
A	33	0	0	0	0	0	0	0	0	mPlin1
P	34	0	0	0	1	0	0	0	0	mPlin1
F	35	0	0	0	0	0	0	0	0	mPlin1
L	36	0	0	1	0	0	1	0	0	mPlin1
V	37	0	1	0	0	0	0	0	0	mPlin1
A	38	0	0	0	0	0	0	0	0	mPlin1
N	39	0	0	0	0	0	0	0	0	mPlin1
A	40	0	0	0	1	0	1	1	1	mPlin1
T	41	0	1	0	0	0	0	0	0	mPlin1
H	42	0	0	1	1	0	0	0	0	mPlin1
I	43	0	0	0	0	0	0	0	0	mPlin1
Y	44	0	0	0	0	0	0	0	0	mPlin1
G	45	0	0	0	0	0	0	0	0	mPlin1
A	46	0	0	1	0	0	0	0	0	mPlin1
S	47	0	0	1	0	2	0	0	1	mPlin1
A	48	0	0	1	0	1	0	1	1	mPlin1
G	49	0	0	0	0	0	1	0	0	mPlin1
A	50	0	0	0	0	1	0	0	0	mPlin1
L	51	1	0	0	0	0	0	0	0	mPlin1
T	52	0	1	0	0	0	0	0	1	mPlin1
A	53	0	0	0	0	0	0	0	0	mPlin1
T	54	0	0	0	1	0	0	0	0	mPlin1
A	55	1	0	0	0	0	0	0	0	mPlin1
L	56	0	1	0	0	0	0	0	0	mPlin1
V	57	0	0	0	0	0	0	0	0	mPlin1
T	58	1	0	0	0	0	0	0	0	mPlin1
G	59	1	1	1	0	0	0	0	0	mPlin1
V	60	0	0	0	0	0	0	0	1	mPlin1
C	61	0	0	1	0	0	0	0	0	mPlin1
L	62	0	0	0	0	0	0	0	0	mPlin1
G	63	0	0	1	0	1	0	1	0	mPlin1
E	64	0	0	0	0	0	0	0	0	mPlin1
A	65	0	0	1	0	1	0	1	0	mPlin1
G	66	0	0	1	0	0	0	1	1	mPlin1
A	67	0	0	0	0	0	1	0	0	mPlin1
K	68	0	0	0	0	0	0	0	0	mPlin1
F	69	0	0	0	0	0	0	0	0	mPlin1
I	70	0	0	0	0	1	1	0	0	mPlin1
E	71	0	0	0	0	0	0	1	0	mPlin1
V	72	0	0	0	1	0	0	0	0	mPlin1
S	73	0	0	0	0	0	0	0	0	mPlin1
K	74	1	0	0	0	0	0	0	0	mPlin1
E	75	0	0	1	0	0	1	1	0	mPlin1
A	76	0	0	0	0	0	0	0	0	mPlin1
R	77	0	0	0	0	0	0	0	0	mPlin1
K	78	0	0	0	0	0	0	0	0	mPlin1
R	79	0	0	0	0	0	0	0	0	mPlin1
F	80	0	0	0	0	0	0	0	1	mPlin1
L	81	0	0	0	0	0	0	0	0	mPlin1
G	82	0	0	1	0	0	0	0	0	mPlin1
P	83	1	0	0	0	0	0	0	0	mPlin1
L	84	0	1	1	0	0	0	0	0	mPlin1
H	85	0	0	0	0	0	0	0	0	mPlin1
P	86	0	0	0	0	1	1	0	0	mPlin1
S	87	0	0	1	0	1	0	1	0	mPlin1
F	88	0	1	0	0	0	0	0	0	mPlin1
N	89	0	0	0	0	0	0	0	1	mPlin1
L	90	0	0	0	0	0	0	0	0	mPlin1
V	91	0	1	0	0	0	0	1	0	mPlin1
K	92	0	0	1	1	0	0	0	1	mPlin1
I	93	0	1	0	0	0	0	0	0	mPlin1
I	94	0	0	0	1	0	0	0	0	mPlin1
R	95	0	0	0	0	1	1	0	1	mPlin1
S	96	0	0	1	0	0	0	0	0	mPlin1
F	97	0	0	0	1	0	1	0	0	mPlin1
L	98	0	0	0	0	0	1	0	0	mPlin1
L	99	0	0	0	0	0	1	0	0	mPlin1
K	100	0	1	0	0	0	0	1	1	mPlin1
V	101	1	0	0	0	0	0	0	0	mPlin1
L	102	0	0	1	0	0	0	0	0	mPlin1
P	103	1	0	0	1	1	2	0	0	mPlin1
A	104	0	0	0	0	0	0	0	0	mPlin1
D	105	0	0	0	0	0	0	1	0	mPlin1
S	106	0	0	1	1	0	1	0	0	mPlin1
H	107	0	0	0	0	0	0	0	0	mPlin1
E	108	0	0	0	0	0	0	0	1	mPlin1
H	109	0	0	0	1	1	0	1	0	mPlin1
A	110	0	0	0	0	0	0	0	0	mPlin1
S	111	0	0	0	0	0	0	0	0	mPlin1
G	112	1	0	0	0	0	0	1	1	mPlin1
R	113	0	2	0	0	0	0	0	0	mPlin1
L	114	0	0	0	0	0	0	0	0	mPlin1
G	115	0	0	0	0	0	0	0	0	mPlin1
I	116	0	0	0	0	2	0	1	1	mPlin1
S	117	1	0	1	0	0	0	0	0	mPlin1
L	118	0	0	1	0	0	0	0	0	mPlin1
T	119	0	0	0	0	0	0	0	0	mPlin1
R	120	0	0	0	0	0	0	0	0	mPlin1
V	121	0	0	0	0	0	1	0	0	mPlin1
S	122	0	0	0	0	0	0	1	1	mPlin1
D	123	0	0	0	0	0	1	0	0	mPlin1
G	124	0	0	1	1	0	0	0	0	mPlin1
E	125	1	1	0	0	0	0	0	0	mPlin1
N	126	0	0	0	1	0	0	0	1	mPlin1
V	127	0	0	1	1	0	2	0	0	mPlin1
I	128	0	0	0	0	0	0	0	0	mPlin1
I	129	0	0	0	0	0	0	0	0	mPlin1
S	130	0	0	1	0	0	0	0	0	mPlin1
H	131	0	0	0	0	0	0	2	0	mPlin1
F	132	0	0	0	0	0	0	0	0	mPlin1
N	133	1	0	1	0	0	0	0	0	mPlin1
S	134	0	0	0	1	0	0	0	0	mPlin1
K	135	0	0	0	0	1	0	0	0	mPlin1
D	136	0	0	0	0	0	0	0	0	mPlin1
E	137	0	0	0	0	0	1	0	1	mPlin1
L	138	0	0	0	1	0	0	0	0	mPlin1
I	139	0	0	0	0	0	0	0	0	mPlin1
Q	140	0	2	0	0	1	0	0	0	mPlin1
A	141	0	0	0	0	0	0	1	0	mPlin1
N	142	0	0	0	0	0	0	1	0	mPlin1
V	143	0	0	0	0	0	0	0	0	mPlin1
C	144	0	0	1	0	0	0	0	0	mPlin1
S	145	0	0	0	0	0	0	0	0	mPlin1
G	146	0	0	0	1	0	0	0	0	mPlin1
F	147	0	0	0	0	0	0	0	0	mPlin1
I	148	0	0	0	0	0	0	0	0	mPlin1
P	149	0	0	0	0	0	0	1	0	mPlin1
V	150	0	0	0	0	0	1	0	0	mPlin1
Y	151	0	0	0	0	1	1	0	0	mPlin1
C	152	0	0	0	0	0	0	0	0	mPlin1
G	153	0	0	1	1	0	0	0	0	mPlin1
L	154	0	1	0	0	0	0	0	0	mPlin1
I	155	0	0	0	1	0	0	0	0	mPlin1
P	156	0	0	0	0	0	1	1	0	mPlin1
P	157	0	0	1	2	0	1	0	0	mPlin1
S	158	0	0	0	1	0	0	0	0	mPlin1
L	159	0	0	1	0	0	0	0	0	mPlin1
Q	160	0	1	0	0	1	0	0	0	mPlin1
G	161	0	0	0	0	0	0	0	0	mPlin1
V	162	0	0	0	0	1	0	0	0	mPlin1
R	163	0	0	0	0	1	0	1	0	mPlin1
Y	164	0	0	0	0	0	0	1	0	mPlin1
V	165	0	0	0	0	0	1	0	0	mPlin1
D	166	0	0	0	0	0	0	0	0	mPlin1
G	167	0	0	0	1	0	0	0	1	mPlin1
G	168	0	1	0	1	0	1	0	2	mPlin1
I	169	0	0	0	0	0	0	0	0	mPlin1
S	170	0	0	1	0	0	1	0	0	mPlin1
D	171	0	0	0	0	0	0	1	0	mPlin1
N	172	0	0	0	0	0	0	0	0	mPlin1
L	173	0	1	0	1	0	0	0	0	mPlin1
P	174	0	0	0	1	1	0	1	0	mPlin1
L	175	0	0	1	1	0	0	0	0	mPlin1
Y	176	0	0	0	0	0	0	1	0	mPlin1
E	177	0	0	0	0	0	0	0	1	mPlin1
L	178	0	0	1	0	0	0	0	0	mPlin1
K	179	0	0	1	0	0	0	0	0	mPlin1
N	180	0	0	0	0	0	0	0	0	mPlin1
T	181	0	0	2	0	0	0	1	2	mPlin1
I	182	0	0	0	0	0	0	0	1	mPlin1
T	183	0	0	1	0	0	0	1	0	mPlin1
V	184	0	1	0	0	0	1	0	1	mPlin1
S	185	1	0	0	0	0	0	0	0	mPlin1
P	186	1	1	2	1	0	0	1	0	mPlin1
F	187	0	0	0	0	1	0	0	0	mPlin1
S	188	1	0	0	0	0	0	0	0	mPlin1
G	189	0	0	0	0	1	2	1	0	mPlin1
E	190	0	0	0	0	0	0	0	0	mPlin1
S	191	0	0	0	0	1	1	0	0	mPlin1
D	192	0	0	0	0	0	0	0	0	mPlin1
I	193	0	1	1	0	0	0	0	0	mPlin1
C	194	1	0	0	1	1	0	0	0	mPlin1
P	195	0	0	0	0	0	0	0	1	mPlin1
Q	196	0	0	0	0	0	0	0	0	mPlin1
D	197	0	0	0	0	0	0	0	0	mPlin1
S	198	0	0	0	0	1	0	0	0	mPlin1
S	199	0	0	0	1	1	0	0	0	mPlin1
T	200	0	0	1	0	0	0	0	0	mPlin1
N	201	1	0	0	0	0	0	1	0	mPlin1
I	202	0	2	1	1	0	0	0	0	mPlin1
H	203	0	0	0	0	1	0	0	0	mPlin1
E	204	0	0	0	0	0	0	0	0	mPlin1
L	205	0	1	0	0	0	1	0	0	mPlin1
R	206	0	0	0	0	0	0	0	0	mPlin1
V	207	0	0	0	0	0	1	0	1	mPlin1
T	208	0	0	0	1	1	0	0	0	mPlin1
N	209	0	0	0	0	0	0	0	1	mPlin1
T	210	0	1	1	0	2	0	0	0	mPlin1
S	211	0	0	0	0	0	0	0	0	mPlin1
I	212	1	0	0	1	0	0	0	0	mPlin1
Q	213	0	0	0	0	0	0	0	0	mPlin1
F	214	0	0	0	0	1	0	0	1	mPlin1
N	215	0	0	0	0	0	0	0	0	mPlin1
L	216	0	0	1	0	0	0	0	0	mPlin1
R	217	0	0	0	0	0	0	0	0	mPlin1
N	218	0	0	0	0	0	0	0	0	mPlin1
L	219	0	0	0	0	0	0	0	0	mPlin1
Y	220	1	1	0	0	0	0	0	0	mPlin1
R	221	0	1	0	0	0	0	0	0	mPlin1
L	222	1	1	0	0	1	0	0	0	mPlin1
S	223	1	0	0	0	0	0	0	0	mPlin1
K	224	0	1	1	0	0	0	1	0	mPlin1
A	225	0	0	1	0	1	0	0	0	mPlin1
L	226	0	0	0	0	0	1	0	0	mPlin1
F	227	1	0	0	0	0	1	0	0	mPlin1
P	228	1	0	0	0	0	0	0	0	mPlin1
P	229	0	0	0	1	0	0	0	1	mPlin1
E	230	0	0	1	0	0	0	0	0	mPlin1
P	231	0	0	0	0	1	0	0	0	mPlin1
L	232	0	0	0	0	0	0	0	0	mPlin1
V	233	0	0	0	0	0	0	0	1	mPlin1
L	234	0	0	0	0	0	0	0	0	mPlin1
R	235	0	0	0	0	1	0	0	0	mPlin1
E	236	0	0	1	0	0	0	0	1	mPlin1
M	237	0	0	0	0	0	0	0	0	mPlin1
C	238	0	0	0	0	0	0	0	0	mPlin1
K	239	0	0	0	0	0	0	0	0	mPlin1
Q	240	0	0	0	0	1	0	0	0	mPlin1
G	241	0	1	0	0	0	1	0	1	mPlin1
Y	242	0	0	0	0	0	0	0	0	mPlin1
R	243	0	0	0	0	0	0	0	0	mPlin1
D	244	0	0	0	0	0	0	0	0	mPlin1
G	245	0	0	0	0	0	0	0	1	mPlin1
L	246	0	0	0	0	0	0	0	0	mPlin1
R	247	0	0	1	0	1	0	0	0	mPlin1
F	248	1	0	0	0	0	0	0	0	mPlin1
L	249	0	0	0	0	0	0	0	0	mPlin1
Q	250	0	0	0	0	0	0	0	0	mPlin1
R	251	0	0	0	0	0	0	1	0	mPlin1
N	252	0	0	0	0	0	0	0	1	mPlin1
G	253	0	0	0	0	0	1	0	0	mPlin1
L	254	0	0	0	0	0	0	0	0	mPlin1
L	255	0	0	0	0	0	0	0	0	mPlin1
N	256	0	0	0	0	0	1	0	1	mPlin1
R	257	0	0	0	0	0	0	0	0	mPlin1
P	258	2	0	0	0	0	1	1	1	mPlin1
N	259	1	0	1	0	0	2	0	0	mPlin1
P	260	1	0	0	0	1	1	1	0	mPlin1
L	261	0	0	1	1	1	1	0	0	mPlin1
L	262	0	0	1	0	0	1	0	0	mPlin1
A	263	0	0	0	0	1	0	0	0	mPlin1
L	264	0	0	1	1	1	1	0	0	mPlin1
P	265	0	1	1	0	1	1	1	0	mPlin1
P	266	0	0	0	1	0	0	0	0	mPlin1
A	267	0	0	0	0	0	0	0	1	mPlin1
R	268	1	1	0	0	0	0	0	0	mPlin1
P	269	0	0	1	0	0	0	0	0	mPlin1
H	270	0	0	0	0	0	0	0	0	mPlin1
G	271	1	1	0	0	0	0	0	0	mPlin1
P	272	0	0	0	0	0	0	0	0	mPlin1
E	273	0	0	0	0	0	0	1	0	mPlin1
D	274	0	0	0	0	1	0	0	0	mPlin1
K	275	0	0	0	0	0	0	0	0	mPlin1
D	276	0	0	0	0	0	0	1	0	mPlin1
Q	277	0	0	0	0	0	0	0	0	mPlin1
A	278	0	0	0	1	0	0	0	0	mPlin1
V	279	0	0	0	0	0	0	0	0	mPlin1
E	280	0	1	0	0	1	0	0	0	mPlin1
S	281	0	0	1	0	0	1	0	0	mPlin1
A	282	0	0	0	0	1	0	0	0	mPlin1
Q	283	0	0	0	0	0	0	0	0	mPlin1
A	284	0	0	0	0	0	0	0	0	mPlin1
E	285	0	0	0	0	0	0	0	0	mPlin1
D	286	0	1	0	0	1	0	0	0	mPlin1
Y	287	0	1	0	0	0	0	0	0	mPlin1
S	288	0	1	1	0	0	1	0	0	mPlin1
Q	289	0	2	0	0	1	0	0	0	mPlin1
L	290	0	0	0	1	0	1	0	0	mPlin1
P	291	0	0	0	0	0	0	0	0	mPlin1
G	292	0	1	0	0	0	0	0	0	mPlin1
E	293	0	0	0	0	0	0	0	0	mPlin1
D	294	0	0	0	0	0	1	0	0	mPlin1
H	295	0	0	0	0	0	0	0	0	mPlin1
I	296	0	0	0	0	1	1	0	0	mPlin1
L	297	0	1	0	0	0	0	0	0	mPlin1
E	298	1	0	0	0	1	0	0	0	mPlin1
H	299	1	0	0	0	0	0	0	0	mPlin1
L	300	0	0	0	0	0	0	0	0	mPlin1
P	301	0	0	0	0	0	0	1	0	mPlin1
A	302	0	0	0	0	0	0	0	0	mPlin1
R	303	0	0	0	0	0	0	0	0	mPlin1
L	304	0	0	1	0	0	0	0	0	mPlin1
N	305	0	0	1	0	0	0	0	0	mPlin1
E	306	0	1	0	0	0	0	0	0	mPlin1
A	307	0	0	0	0	1	1	0	0	mPlin1
L	308	0	0	0	0	0	1	0	1	mPlin1
L	309	0	0	1	1	0	0	0	0	mPlin1
E	310	1	0	0	0	0	1	0	1	mPlin1
A	311	0	0	1	0	0	0	0	0	mPlin1
C	312	0	1	0	0	0	0	0	0	mPlin1
V	313	0	1	1	0	0	0	0	0	mPlin1
E	314	0	0	0	0	0	0	0	0	mPlin1
P	315	0	0	0	1	0	0	0	0	mPlin1
T	316	0	0	0	0	0	0	0	0	mPlin1
D	317	0	0	0	0	0	0	2	0	mPlin1
L	318	0	0	0	1	1	0	0	0	mPlin1
L	319	0	1	0	0	0	0	0	0	mPlin1
T	320	1	0	0	0	0	0	0	0	mPlin1
T	321	0	0	1	0	0	1	1	0	mPlin1
L	322	0	1	0	1	0	0	0	0	mPlin1
S	323	0	0	0	0	0	0	0	0	mPlin1
N	324	0	0	0	0	0	0	2	0	mPlin1
M	325	0	0	1	0	0	0	0	1	mPlin1
L	326	0	1	0	0	0	0	1	0	mPlin1
P	327	0	0	0	1	1	0	0	0	mPlin1
V	328	0	0	0	0	0	1	0	0	mPlin1
R	329	0	1	0	0	1	0	0	0	mPlin1
L	330	1	1	0	0	0	0	0	0	mPlin1
A	331	0	1	0	0	0	0	1	1	mPlin1
T	332	0	0	0	0	0	0	0	1	mPlin1
A	333	0	0	0	0	0	0	0	0	mPlin1
M	334	0	0	0	0	1	0	0	1	mPlin1
M	335	0	1	0	0	0	0	0	0	mPlin1
V	336	0	0	0	0	1	0	0	0	mPlin1
P	337	0	0	0	0	0	1	0	0	mPlin1
Y	338	0	0	0	0	1	0	0	0	mPlin1
T	339	0	0	0	0	0	0	0	1	mPlin1
L	340	0	0	0	1	0	0	0	0	mPlin1
P	341	1	1	0	0	0	0	0	0	mPlin1
L	342	0	0	0	1	0	1	0	0	mPlin1
E	343	0	0	0	0	0	0	2	0	mPlin1
S	344	0	0	0	1	0	1	0	0	mPlin1
A	345	0	0	0	1	0	0	1	0	mPlin1
L	346	1	0	0	0	0	0	0	0	mPlin1
S	347	0	0	0	0	1	0	0	0	mPlin1
F	348	0	1	0	0	1	0	1	0	mPlin1
T	349	0	0	1	0	1	0	0	0	mPlin1
I	350	0	0	1	0	1	1	0	0	mPlin1
R	351	0	0	0	0	0	0	1	1	mPlin1
L	352	0	0	1	0	1	0	0	0	mPlin1
L	353	0	0	0	0	0	0	0	0	mPlin1
E	354	0	0	1	0	1	0	0	0	mPlin1
W	355	0	1	1	0	0	1	0	0	mPlin1
L	356	0	0	0	0	1	0	0	0	mPlin1
P	357	0	0	0	0	1	0	1	1	mPlin1
D	358	0	0	0	0	0	1	0	0	mPlin1
V	359	0	0	0	0	0	0	0	0	mPlin1
P	360	0	0	1	0	0	0	2	0	mPlin1
E	361	0	0	0	0	0	0	0	0	mPlin1
D	362	0	0	0	0	0	0	1	1	mPlin1
I	363	0	1	1	0	0	0	1	0	mPlin1
R	364	0	0	0	0	0	0	0	0	mPlin1
W	365	0	0	1	0	1	0	0	0	mPlin1
M	366	0	1	2	0	0	0	0	0	mPlin1
K	367	0	0	0	1	1	0	0	1	mPlin1
E	368	1	2	0	0	0	1	0	0	mPlin1
Q	369	0	1	0	0	1	0	0	0	mPlin1
T	370	0	0	0	0	0	0	0	0	mPlin1
G	371	0	1	0	0	0	0	1	0	mPlin1
S	372	0	0	0	0	1	0	0	0	mPlin1
I	373	0	0	0	0	0	0	0	0	mPlin1
C	374	0	0	0	1	0	0	1	0	mPlin1
Q	375	0	0	1	0	0	0	0	1	mPlin1
Y	376	1	1	0	0	0	1	0	0	mPlin1
L	377	0	0	0	0	0	1	1	0	mPlin1
V	378	0	1	0	0	0	1	0	0	mPlin1
M	379	1	0	0	0	0	0	0	0	mPlin1
R	380	0	0	0	0	0	0	0	0	mPlin1
A	381	0	0	0	0	1	0	0	0	mPlin1
K	382	0	0	0	0	0	0	1	0	mPlin1
R	383	0	0	0	0	1	1	0	0	mPlin1
K	384	0	0	0	0	0	0	0	0	mPlin1
L	385	0	1	0	0	0	0	0	1	mPlin1
G	386	0	0	0	0	0	0	0	0	mPlin1
R	387	1	0	0	1	0	0	0	0	mPlin1
H	388	0	0	0	0	0	0	0	0	mPlin1
L	389	0	0	0	0	0	0	0	0	mPlin1
P	390	0	1	0	0	0	1	0	0	mPlin1
S	391	0	1	0	0	0	1	0	0	mPlin1
R	392	0	1	0	0	0	1	0	0	mPlin1
L	393	0	0	0	0	0	0	0	0	mPlin1
P	394	0	0	0	0	1	0	0	0	mPlin1
E	395	0	0	0	0	0	0	0	0	mPlin1
Q	396	0	0	1	0	0	0	1	0	mPlin1
V	397	0	0	0	0	0	0	0	0	mPlin1
E	398	0	0	0	0	0	0	0	0	mPlin1
L	399	0	0	0	0	0	1	0	0	mPlin1
R	400	0	1	0	1	0	0	0	1	mPlin1
R	401	0	0	0	0	0	0	0	0	mPlin1
V	402	0	0	1	0	1	0	1	0	mPlin1
Q	403	0	0	0	0	0	0	0	0	mPlin1
S	404	0	0	0	2	1	1	0	1	mPlin1
L	405	0	0	0	0	0	0	0	0	mPlin1
P	406	0	0	0	0	0	1	0	0	mPlin1
S	407	0	0	0	0	0	0	0	0	mPlin1
V	408	0	0	0	0	0	0	0	0	mPlin1
P	409	0	0	1	0	1	0	0	0	mPlin1
L	410	2	0	1	0	0	1	0	0	mPlin1
S	411	1	0	0	0	0	0	0	1	mPlin1
C	412	0	0	0	0	0	1	0	0	mPlin1
A	413	0	1	1	0	0	1	0	0	mPlin1
A	414	0	0	0	0	0	0	0	0	mPlin1
Y	415	0	0	0	0	1	1	0	0	mPlin1
R	416	0	0	1	0	0	0	0	1	mPlin1
E	417	1	0	0	0	1	0	0	0	mPlin1
A	418	0	0	0	0	0	0	0	0	mPlin1
L	419	1	0	1	0	0	0	0	0	mPlin1
P	420	1	0	0	0	1	0	0	0	mPlin1
G	421	0	1	0	0	0	1	0	0	mPlin1
W	422	0	0	0	1	0	0	0	0	mPlin1
M	423	1	1	0	0	0	0	0	0	mPlin1
R	424	0	0	0	0	0	0	1	0	mPlin1
N	425	0	0	0	0	0	1	0	0	mPlin1
N	426	1	0	0	1	0	0	0	1	mPlin1
L	427	0	0	0	0	0	0	0	0	mPlin1
S	428	0	0	0	0	0	0	0	0	mPlin1
L	429	0	1	0	0	0	0	0	0	mPlin1
G	430	0	0	0	0	0	0	1	0	mPlin1
D	431	0	0	0	0	0	0	0	0	mPlin1
A	432	0	0	0	1	0	1	0	0	mPlin1
L	433	0	1	0	0	0	1	0	0	mPlin1
A	434	0	0	0	0	1	0	0	0	mPlin1
K	435	1	0	0	0	0	0	0	0	mPlin1
W	436	0	0	0	0	0	0	0	0	mPlin1
E	437	0	0	0	0	0	0	1	1	mPlin1
E	438	0	0	0	0	0	0	0	0	mPlin1
C	439	0	0	0	0	0	0	0	0	mPlin1
Q	440	1	0	0	0	0	0	0	0	mPlin1
R	441	0	0	0	0	1	1	0	0	mPlin1
Q	442	0	0	1	0	0	0	0	1	mPlin1
L	443	0	0	0	0	0	0	0	0	mPlin1
L	444	0	0	0	0	0	1	1	0	mPlin1
L	445	0	0	0	0	0	0	0	0	mPlin1
G	446	1	0	0	1	0	0	0	0	mPlin1
L	447	0	0	0	0	0	0	0	0	mPlin1
F	448	0	0	0	0	0	0	1	0	mPlin1
C	449	1	0	0	0	0	0	0	0	mPlin1
T	450	0	0	0	1	0	0	1	0	mPlin1
N	451	0	1	0	0	1	1	0	1	mPlin1
V	452	0	0	0	0	0	0	0	0	mPlin1
A	453	0	0	0	0	0	0	1	0	mPlin1
F	454	0	0	0	0	0	0	0	0	mPlin1
P	455	0	0	0	1	1	1	0	0	mPlin1
P	456	0	0	0	0	0	0	0	0	mPlin1
E	457	0	0	0	0	0	0	0	0	mPlin1
A	458	0	0	0	0	0	0	0	1	mPlin1
L	459	0	0	0	0	0	0	0	0	mPlin1
R	460	0	0	0	0	1	0	0	1	mPlin1
M	461	0	0	0	0	1	0	0	0	mPlin1
R	462	0	1	0	2	0	0	0	0	mPlin1
A	463	0	0	0	0	0	0	0	0	mPlin1
P	464	0	0	1	0	1	0	0	0	mPlin1
A	465	0	0	1	0	0	1	0	0	mPlin1
D	466	0	0	0	1	0	0	0	0	mPlin1
P	467	0	0	0	0	0	0	0	0	mPlin1
A	468	0	0	0	0	0	0	0	0	mPlin1
P	469	0	0	1	0	0	0	0	0	mPlin1
A	470	0	0	0	0	0	1	0	0	mPlin1
P	471	0	0	0	0	0	1	0	1	mPlin1
A	472	0	0	0	0	0	0	0	0	mPlin1
D	473	0	0	0	0	1	0	1	0	mPlin1
P	474	0	0	0	1	0	1	0	0	mPlin1
A	475	0	0	0	0	0	0	0	0	mPlin1
S	476	0	0	0	0	0	0	0	0	mPlin1
P	477	1	0	1	0	0	0	1	0	mPlin1
Q	478	0	0	0	0	0	0	0	0	mPlin1
H	479	0	0	0	0	0	0	0	1	mPlin1
Q	480	0	0	0	0	0	1	0	1	mPlin1
L	481	0	0	0	0	0	0	0	0	mPlin1
A	482	0	0	0	0	1	0	0	0	mPlin1
G	483	0	0	0	0	0	0	0	0	mPlin1
P	484	0	0	1	0	0	0	0	0	mPlin1
[truncated: 525 more rows]

## Sheet: SourceDataFig2B
	Source Data to heatmap figure 2B
		WTAA	A	E	K	L
		A	0.0553191	0.425532	0.553191	0.578723
		C	0.683333	0.616667	0.466667	0.6
		D	0.355556	0.0555556	0.522222	0.5
		E	0.48125	0.1875	0.45625	0.475
		F	0.505882	0.352941	0.529412	0.317647
		G	0.50625	0.55625	0.61875	0.60625
		H	0.483333	0.633333	0.316667	0.566667
		I	0.552381	0.609524	0.542857	0.47619
		K	0.426667	0.306667	0.0933333	0.453333
		L	0.561111	0.502778	0.486111	0.138889
		M	0.511111	0.4	0.177778	0.177778
		N	0.56	0.46	0.17	0.66
		P	0.491304	0.669565	0.595652	0.456522
		Q	0.447059	0.247059	0.341176	0.458824
		R	0.490909	0.454545	0.545455	0.436364
		S	0.514286	0.542857	0.571429	0.531429
		T	0.5	0.66	0.32	0.55
		V	0.558621	0.344828	0.57931	0.386207
		W	0.48	0.48	0.56	0.36
		Y	0.45	0.45	0.45	0.483333

## Sheet: SourceDataFig3AC
Source Data Box Blot 3A
Protein	CGI58_rep1	CGI58_rep2	CIDEC_rep1	CIDEC_rep2	G0S2_rep1	G0S2_rep2	mPlin1_rep1	mPlin1_rep2	mPlin5_rep1	mPlin5_rep2
neg Ctrl	-1.39784	-1.78201	-1.41614	-1.71592	-4.04129	-3.95638	-1.90665	-1.45496	-1.50601	-1.2904
ATGL WT	0.32	0.45	0.17	0.24	0.56	0.26	0.26	-0.37	0.15	0.46
ATGL_G16K	-0.138816	0.515413	0.534357	0.953972	-0.754749	-0.434873	0.265345	0.717559	0.284337	0.353553
ATGL_F35A	-0.0511909	-0.206922	0.00148748	-0.0902431	-0.13288	-0.162758	-0.184733	-0.157915	-0.562894	-0.0452176
ATGL_F35E	0.145914	0.336427	0.312103	0.00115804	0.16861	-0.0734691	-0.170018	-0.197258	-0.312879	-0.0351691
ATGL_N39E	-0.300281	-0.215229	0.129193	-0.0275523	-2.67113	-2.72702	-0.0832363	-0.558376	-0.463321	-0.462573
ATGL_T41A	0.268886	0.283497	0.1049	-0.176405	0.0586711	0.0368454	-0.0363913	-0.449763	0.0372257	0.0894869
ATGL_G59L	-0.4045	-0.664814	0.338841	-0.00560702	-2.22272	-2.11759	-0.00134129	-0.613321	-0.841401	-0.187299
ATGL_L62A	-0.556212	-0.527978	-0.11127	-0.169685	-2.25167	-1.6703	0.47539	-0.248328	-0.200276	-0.0198512
ATGL_L62K	-0.6136	-0.447191	-0.0341165	0.845464	-1.99397	-1.3758	0.456739	0.283766	-0.0604449	0.481646
ATGL_G66A	-0.000472505	0.0898535	-0.0355099	-0.0836576	0.00762011	0.751312	-0.406245	0.198295	-0.447793	0.0230867
ATGL_G66L	0.0178518	-0.540027	0.197175	-0.65583	-0.160357	-0.17619	-0.803089	-0.432807	-0.613997	-0.663508
ATGL_I70A	-0.496124	-0.551868	-0.117855	-0.627985	-1.13976	-1.03429	-0.500801	-0.781194	-1.36966	-0.875973
ATGL_I70K	-0.35478	-0.675652	-0.433668	-0.623235	-2.22119	-1.7676	-0.494702	-0.758606	-0.962355	-0.924031
ATGL_P86K	-0.174392	-0.669469	0.0809848	-0.641907	-0.782797	-0.894472	-0.799713	-0.498041	-1.17405	-1.16262
ATGL_S87A	-0.244085	-0.0566055	-0.0562052	-0.797504	-0.33	-0.674724	0.0206333	-0.536231	-0.249021	-0.227873
ATGL_S87E	-0.0232678	-0.304451	-0.478041	-0.727506	-1.39053	-0.558627	-0.526948	-0.624844	-0.403037	-0.318318
ATGL_K92L	-0.669619	-0.327649	-0.0227379	0.784821	-0.641827	0.250847	0.107057	0.165912	0.0604997	0.184908
ATGL_R95K	0.176955	-0.0704794	-0.0915361	-0.656162	0.0500782	0.105196	-0.788137	-0.634659	0.211191	-0.228268
ATGL_R95L	-0.120903	-0.396079	-0.168882	0.50693	-0.568604	-0.0586705	0.0463209	0.332116	-0.404001	-0.390815
ATGL_L102K	-0.532126	-0.829863	-0.128081	-0.3186	-2.44968	-2.64614	-1.19147	-0.806897	-0.207845	-0.846137
ATGL_P103K	-0.0890226	0.0250863	-0.24135	-0.421076	6.8763e-05	-0.0704257	-1.36307	-0.898357	-0.302514	-0.674381
ATGL_A104E	0.29071	0.0406847	-0.0649167	-0.317301	0.0583538	-0.112535	-1.07067	-0.823323	-0.160925	-0.458913
ATGL_S106K	-0.182166	-0.556658	-0.0702949	-0.113301	-1.28769	-0.921841	-0.529409	-0.666904	-0.363415	-0.539485
ATGL_H109E	0.0521982	-0.0209731	-0.00157422	-0.00996214	0.0835331	0.352841	-0.442164	-0.385805	0.319492	-0.248003
ATGL_R113K	0.189193	0.533842	-0.109801	0.828724	-0.037083	0.926776	-0.0594269	0.272047	0.648924	0.667182
ATGL_R113L	-0.624725	-0.258903	-0.719188	0.537114	-0.428677	-0.0286303	0.127814	0.163366	-0.305375	0.190547
ATGL_E125L	-0.623628	-0.200388	-0.230663	-0.238199	-0.18099	-0.307802	-0.268332	-0.225073	0.00114029	-0.226136
ATGL_V127L	-0.448508	-0.202867	-0.166428	-0.0791689	0.376312	0.198665	-0.304161	-0.287576	-0.294304	-0.097345
ATGL_Q140A	0.427918	0.0685178	0.722391	0.0208935	0.734419	0.0978641	-0.00145574	-0.191318	-0.185303	-0.0429223
ATGL_Q140K	-0.443744	0.321724	-0.160657	0.485062	-0.174569	0.194935	-0.355465	0.00731044	0.0109615	-0.224284
ATGL_G153A	-0.594977	-0.455062	-0.268008	0.00164028	-1.24967	-1.31155	-0.208996	-0.214832	-0.676261	-0.506097
ATGL_G153K	-0.536334	-0.601923	-0.569691	-0.174265	-2.61323	-1.67991	-0.673578	-0.772429	-1.05125	-0.86651
ATGL_P156K	-0.794479	-0.596436	-0.723324	-0.374465	-2.45186	-2.17616	-0.55191	-0.726373	-0.669246	-1.07916
ATGL_S158A	0.402394	0.00752972	-0.127576	0.0568687	0.342616	-0.120903	-0.231687	0.187695	-0.0251921	0.0161531
ATGL_S158E	-0.0834837	-0.000175642	-0.309016	-0.237931	0.0613166	-0.0501135	-0.451734	-0.375823	-0.0460658	0.17207
ATGL_L159A	-0.737202	-0.542122	-0.647521	0.00161221	-0.670573	-0.413231	-0.914697	0.394619	-1.1691	-0.435311
ATGL_R163K	0.351256	0.226323	0.651911	0.0551285	0.335062	0.410902	-0.504453	-0.582316	-0.295797	0.00396462
ATGL_L178A	-0.597998	-0.391512	-0.204447	-0.644741	0.0997492	-0.633783	-0.66373	-1.60234	-0.0601661	-0.256796
ATGL_N180L	-1.80386	-0.678523	-0.528717	-0.573695	-1.9384	-1.95989	0.0119254	-0.626215	-0.751474	-0.918315
ATGL_G189E	-1.38658	-1.13134	-0.951887	-0.896171	-2.65908	-2.28171	-1.00389	-1.43295	-1.34502	-1.5119
ATGL_P258L	-1.22535	-1.16312	-0.890476	-0.787992	-1.63667	-1.36445	-0.670074	-1.34524	-0.694899	-1.23839
ATGL_L261E	-1.20357	-0.988684	-0.713348	-0.796473	-0.673347	-0.62151	-0.62417	-1.14366	-0.706029	-0.845591
ATGL_K275A	-0.730628	-0.472719	-0.672701	-0.639522	-0.748004	-0.535325	-0.54951	-0.708755	-0.0641612	-0.483306
ATGL_E314A	-0.218286	-0.112007	-0.691199	-0.290195	-0.218118	0.00237848	-0.247257	0.210909	0.0215457	0.421489
ATGL_V328A	-0.512621	-0.464098	0.30155	-0.193102	-2.90484	-2.08794	-0.204573	-0.040574	-0.912453	-0.984561
ATGL_R329E	-0.411565	-0.601051	0.201236	-0.129893	-0.219827	-0.555741	-0.367169	-0.537003	0.105003	-0.510314
ATGL_F348E	-0.830119	-1.02499	-0.408672	-0.389382	-0.286945	-0.115155	0.112271	-0.626215	0.151684	-0.580348
ATGL_R351L	-0.947834	-1.04489	-0.353434	-0.407113	0.272605	0.12125	-0.00071685	-0.297752	-0.213265	-0.455725
ATGL_E368A	-0.42687	-0.713751	-0.223136	-0.539787	-0.214514	-0.233095	-0.0883481	-0.601606	-0.0205781	-0.0325228
ATGL_Q396A	-0.501704	-0.818292	0.0352419	-0.182219	-1.70638	-1.3154	0.312793	-0.063907	-0.512315	-0.623424
ATGL_Y415A	0.149109	-0.123504	-0.410593	-0.266035	-0.269529	-0.00445346	-0.0219146	-0.00379067	0.183776	0.2466
ATGL_A434L	0.0791791	0.226436	-0.0339649	0.729111	-0.0542698	0.461095	0.0210666	0.451551	0.18046	0.785673
ATGL_A453E	0.380749	0.473907	0.560189	0.846796	-0.0820131	0.720488	0.217801	0.0777895	0.182151	0.520306

## Sheet: SourceDataFig4A
	Uncropped blots for Figure 4A:

## Sheet: SourceDataFigure4BCDE
Figure 4B		- CGI-58					+ CGI-58					p value
		1	2	3	mean	SD	1	2	3	mean	SD
	EV	7.18	7.18	7.64	7.33333	0.265581	9.24	9.92	10.15	9.77	0.473181	0.00147331
	ATGL WT	14.48	16.76	14.94	15.3933	1.20571	109.25	115.18	88.83	104.42	13.8231	0.000373029
	N39E	2.17	4.45	4.33	3.65	1.28312	4.22	1.94	4.68	3.61333	1.46729	0.975569
	L62K	3.31	4.79	5.7	4.6	1.20628	6.27	5.25	6.96	6.16	0.860291	0.142268
	L102K	5.36	3.88	5.59	4.94333	0.928027	4.56	3.31	4.33	4.06667	0.665307	0.254354
	I70A	4.9	7.53	6.27	6.23333	1.31538	12.32	10.04	11.06	11.14	1.1421	0.00816893
	P86K	7.98	6.96	7.53	7.49	0.511175	29.19	22.92	19.39	23.8333	4.96343	0.00476254
	L159A	6.27	8.32	4.79	6.46	1.77265	19.16	12.66	14.6	15.4733	3.33684	0.0144737
	P103K	14.37	14.25	13.23	13.95	0.626418	74.01	63.75	67.62	68.46	5.18132	5.49003e-05
	A104E	19.27	16.88	17.9	18.0167	1.19926	101.72	88.95	86.44	92.37	8.19402	9.98218e-05
	L178A	22.92	22.35	18.13	21.1333	2.61653	86.55	91.23	80.17	85.9833	5.55173	5.24346e-05
	F348E	20.75	18.82	18.13	19.2333	1.35803	90.09	89.4	83.93	87.8067	3.37497	5.2481e-06
	R351L	17.68	14.94	13.91	15.51	1.94856	72.53	69.56	65.23	69.1067	3.67105	2.3787e-05
Figure 4C		- CGI-58					+ CGI-58					p value
		1	2	3	mean	SD	1	2	3	mean	SD
	EV	12.85	10.78	11.16	11.5967	1.10192	12.66	11.53	12.85	12.3467	0.713606	0.378428
	ATGL WT	27.71	25.07	21.88	24.8867	2.91932	59.49	73.97	71.34	68.2667	7.71373	0.000805324
	N39E	1.94	6.46		4.2	3.19612	6.83	1.38	7.02	5.07667	3.20282	0.783728
	L62K	4.39	5.7		5.045	0.92631	6.64	2.13	7.77	5.51333	2.98403	0.850215
	L102K	6.27	5.52	6.83	6.20667	0.657292	5.89	5.33	5.52	5.58	0.284781	0.204288
	I70A	6.27	8.71	4.58	6.52	2.07632	14.54	7.21	10.59	10.78	3.66869	0.154955
	P86K	7.21	9.28	8.53	8.34	1.048	16.24	12.29	15.48	14.67	2.09588	0.00945584
	L159A	8.15	8.34	7.77	8.08667	0.29023	14.73	8.9	10.22	11.2833	3.057	0.145716
	P103K	18.68	18.49	17.36	18.1767	0.713606	41.81	33.54	35.98	37.11	4.24922	0.00159955
	A104E	22.82	23.95	20.94	22.57	1.52049	61.93	55.73	50.46	56.04	5.74128	0.000617172
	L178A	26.39	27.33	24.51	26.0767	1.43587	53.09	53.09	46.51	50.8967	3.79896	0.000450753
	F348E	19.43	23.19	22.63	21.75	2.0286	51.03	37.86	38.61	42.5	7.39671	0.00940642
	R351L	18.3	17.74	23.01	19.6833	2.89455	43.13	32.97	33.91	36.67	5.61423	0.00960438
Figure 4D		ATGL WT					ATGL F348E				ATGL R351L
	CGI-58 [µg]	1	2	3	mean	SD	1	2	mean	SD	1	2	mean	SD
	0.01	15.44	17.81	16.8	16.6833	1.1893	10.87	12.82	11.845	1.37886	12.65	6.9	9.775	4.06586
	0.05	28.55	29.48	23.98	27.3367	2.94391	13.91	18.56	16.235	3.28805	12.81	12.47	12.64	0.240416
	0.1	30.49	37.6	30.41	32.8333	4.12825	19.83	18.81	19.32	0.721249	14.33	11.54	12.935	1.97283
	0.5	101.33	71.46	86.78	86.5233	14.9367	42.86	45.31	44.085	1.73241	39.9	38.12	39.01	1.25865
	1	102.9	89.61	93.51	95.34	6.83138	43.83	51.87	47.85	5.68514	39.94	50.94	45.44	7.77817
Figure 4E		- hCGI-58						+ hCGI-58						p value
		1	2	3	4	mean	SD	1	2	3	4	mean	SD
	EV	4.72	6.72	6.6	6.6	6.16	0.961665	11.97	10.35	11.22	10.72	11.065	0.700785	0.000172125
	ATGL WT	25.23	28.23	24.6	32.1	27.54	3.4278	99.87	102.5	105.37	101.37	102.278	2.32613	3.02172e-08
	L159A	7.85	7.97	9.22	8.1	8.285	0.631638	25.85	26.98	26.98	26.73	26.635	0.536439	8.87543e-09
	F348E	22.97	25.23	22.97	25.35	24.13	1.34035	71.86	69.99	72.36	74.11	72.08	1.69468	8.75887e-09
	R351L	22.22	22.85		25.48	23.5167	1.72923	64.86	71.11	66.49	67.86	67.58	2.65366	1.99714e-06
	F348E + R351L	23.72	25.1	24.6	39.6	28.255	7.58482	71.74	72.36	70.61	69.61	71.08	1.21872	3.10491e-05

## Sheet: SourceDataFigure5B
	HELA02					HeLa04							HeLa05
Protien	# transfected cells	# LDs (>2)	% > 2 LDs	# <= 2 LDs	% <= 2 LDs		# transfected cells	# LDs (>2)	% > 2 LDs	# <= 2 LDs	% <= 2 LDs		# transfected cells	# LDs (>2)	% > 2 LDs	# <= 2 LDs	% <= 2 LDs
ATGL_WT	97	2	2.06186	95	97.9381		218	0	0	218	100		120	0	0	120	100
ATGL_N39E	194	194	100	0	0		240	238	99.1667	2	0.833333		231	230	99.5671	1	0.4329
ATGL_L62K	56	56	100	0	0		282	257	91.1348	25	8.86525		137	127	92.7007	10	7.29927
ATGL_L102K	76	76	100	0	0		434	431	99.3088	3	0.691244		418	418	100	0	0
ATGL_I70A	54	17	31.4815	37	68.5185		316	139	43.9873	177	56.0127		229	81	35.3712	148	64.6288
ATGL_P86K	40	35	87.5	5	12.5		494	435	88.0567	59	11.9433		180	164	91.1111	16	8.88889
ATGL_L159A	93	0	0	93	100		281	2	0.711744	279	99.2883		248	6	2.41935	242	97.5806
ATGL_P103K	46	0	0	46	100		194	3	1.54639	191	98.4536		180	2	1.11111	178	98.8889
ATGL_A104E	35	0	0	35	100		168	1	0.595238	167	99.4048		122	0	0	122	100
ATGL_L178A	58	6	10.3448	52	89.6552		224	0	0	224	100		110	1	0.909091	109	99.0909
ATGL_R351L	50	6	12	44	88		211	16	7.58294	195	92.4171		133	4	3.00752	129	96.9925
ATGL_F348E	68	9	13.2353	59	86.7647		244	3	1.22951	241	98.7705		188	6	3.19149	182	96.8085
ATGL_348_351	228	227	99.5614	1	0.438596		119	119	100	0	0		174	173	99.4253	1	0.574713
	Protein: ATGL mutant protein variant used in fluorescence microscopy experiments
	# transfected cells: total number of YFP positive cells
	# LDs (>2): number of YFP positive cells with more than 2 LDs
	# <= 2 LDs: number of YFP positive cells with less than or equal 2 LDs
	% > 2 LDs: percent YFP positive cells with more than 2 LDs
	% <= 2 LDs: percent: YFP positive cells with less than or equal 2 LDs

## Sheet: SourceDataFigure6A
WTAA	Position	MutantAA	Condition	cond	idxOri	yVals	matchCode	size
R	4	H	Neutral lipid storage myopathy	NLSD	1	8	-1	3
R	4	C	Neutral lipid storage myopathy	NLSD	2	3	-1	3
S	11	L	Abnormality of the musculature|Neutral lipid storage myopathy	NLSD	3	11	-1	3
G	14	S	Neutral lipid storage myopathy	NLSD	4	17	-1	3
G	16	K	JOKO	JSAM	191	10	1	3
L	18	F	Neutral lipid storage myopathy	NLSD	5	6	-1	3
G	19	R	Neutral lipid storage myopathy	NLSD	6	16	-1	3
Y	21	C	Neutral lipid storage myopathy	NLSD	7	3	-1	3
V	25	A	Neutral lipid storage myopathy	NLSD	8	2	-1	3
A	26	V	Neutral lipid storage myopathy	NLSD	9	19	-1	3
S	27	F	Neutral lipid storage myopathy	NLSD	10	6	-1	3
L	29	F	Neutral lipid storage myopathy	NLSD	11	6	-1	3
F	35	E	JOKO	JSAM	192	5	1	3
F	35	A	JOKO	JSAM	193	2	1	3
N	39	E	Switching	SW	194	5	1	3
T	41	K	Neutral lipid storage myopathy	NLSD	12	10	-1	3
T	41	A	JOKO	JSAM	195	2	1	3
I	43	S	Neutral lipid storage myopathy	NLSD	13	17	-1	3
A	53	T	Neutral lipid storage myopathy	NLSD	14	18	-1	3
T	54	R	Neutral lipid storage myopathy	NLSD	15	16	-1	3
G	59	L	JOKO	JSAM	196	11	1	3
V	60	I	Neutral lipid storage myopathy	NLSD	16	9	-1	3
L	62	A	JOKO	JSAM	197	2	1	3
L	62	K	Switching	SW	198	10	1	3
A	65	V	Neutral lipid storage myopathy	NLSD	17	19	-1	3
G	66	A	JOKO	JSAM	199	2	1	3
G	66	L	JOKO	JSAM	200	11	1	3
I	70	K	JOKO	JSAM	201	10	1	3
I	70	A	Switching	SW	202	2	1	3
R	77	Q	Neutral lipid storage myopathy	NLSD	18	15	-1	3
R	79	W	Neutral lipid storage myopathy	NLSD	19	20	-1	3
R	79	Q	Neutral lipid storage myopathy	NLSD	20	15	-1	3
P	83	A	Neutral lipid storage myopathy	NLSD	21	2	-1	3
P	86	S	Neutral lipid storage myopathy	NLSD	22	17	-1	3
P	86	K	Switching	SW	203	10	1	3
S	87	E	JOKO	JSAM	204	5	1	3
S	87	A	JOKO	JSAM	205	2	1	3
K	92	L	JOKO	JSAM	206	11	1	3
R	95	H	Neutral lipid storage myopathy	NLSD	23	8	-1	3
R	95	L	JOKO	JSAM	207	11	1	3
R	95	K	JOKO	JSAM	208	10	1	3
F	97	L	Neutral lipid storage myopathy	NLSD	24	11	-1	3
L	102	K	Switching	SW	209	10	1	3
P	103	K	Switching	SW	210	10	1	3
A	104	I	Neutral lipid storage myopathy	NLSD	25	9	-1	3
A	104	E	Switching	SW	211	5	1	3
S	106	K	JOKO	JSAM	212	10	1	3
H	107	R	Neutral lipid storage myopathy	NLSD	26	16	-1	3
H	109	R	Neutral lipid storage myopathy	NLSD	27	16	-1	3
H	109	E	JOKO	JSAM	213	5	1	3
R	113	C	Neutral lipid storage myopathy	NLSD	28	3	-1	3
R	113	H	Neutral lipid storage myopathy	NLSD	29	8	-1	3
R	113	K	JOKO	JSAM	214	10	1	3
R	113	L	JOKO	JSAM	215	11	1	3
L	118	P	Neutral lipid storage myopathy	NLSD	30	14	-1	3
R	120	C	Neutral lipid storage myopathy	NLSD	31	3	-1	3
R	120	H	Neutral lipid storage myopathy	NLSD	32	8	-1	3
R	120	K	JOKO	JSAM	216	10	1	3
E	125	K	Neutral lipid storage myopathy	NLSD	33	10	-1	3
E	125	L	JOKO	JSAM	217	11	1	3
V	127	L	JOKO	JSAM	218	11	1	3
I	129	V	Neutral lipid storage myopathy	NLSD	34	19	-1	3
S	134	C	Neutral lipid storage myopathy	NLSD	35	3	-1	3
D	136	G	Neutral lipid storage myopathy	NLSD	36	7	-1	3
E	137	K	Neutral lipid storage myopathy	NLSD	37	10	-1	3
Q	140	K	JOKO	JSAM	219	10	1	3
Q	140	A	JOKO	JSAM	220	2	1	3
N	142	S	Neutral lipid storage myopathy	NLSD	38	17	-1	3
G	146	V	Neutral lipid storage myopathy	NLSD	39	19	-1	3
V	150	L	Neutral lipid storage myopathy	NLSD	41	11	-1	3
V	150	M	Neutral lipid storage myopathy	NLSD	42	12	-1	3
V	150	G	Neutral lipid storage myopathy	NLSD	43	7	-1	3
G	153	A	JOKO	JSAM	221	2	1	3
G	153	K	JOKO	JSAM	222	10	1	3
P	156	K	JOKO	JSAM	223	10	1	3
P	157	L	Neutral lipid storage myopathy	NLSD	45	11	-1	3
S	158	E	JOKO	JSAM	224	5	1	3
S	158	A	JOKO	JSAM	225	2	1	3
L	159	A	Switching	SW	226	2	1	3
Q	160	H	Neutral lipid storage myopathy	NLSD	46	8	-1	3
R	163	C	not provided|Neutral lipid storage myopathy	NLSD	48	3	-1	3
R	163	K	JOKO	JSAM	227	10	1	3
L	175	H	Neutral lipid storage myopathy	NLSD	49	8	-1	3
Y	176	C	Neutral lipid storage myopathy	NLSD	50	3	-1	3
L	178	A	Switching	SW	228	2	1	3
N	180	L	JOKO	JSAM	229	11	1	3
S	185	P	Neutral lipid storage myopathy	NLSD	53	14	-1	3
G	189	E	JOKO	JSAM	230	5	1	3
E	190	K	Neutral lipid storage myopathy	NLSD	54	10	-1	3
P	195	L	Neutral lipid storage myopathy	NLSD	55	11	-1	3
R	206	Q	Neutral lipid storage myopathy	NLSD	57	15	-1	3
T	210	A	Neutral lipid storage myopathy	NLSD	58	2	-1	3
R	217	S	Neutral lipid storage myopathy	NLSD	59	17	-1	3
R	217	C	Neutral lipid storage myopathy	NLSD	60	3	-1	3
R	217	H	Neutral lipid storage myopathy	NLSD	61	8	-1	3
L	219	F	Neutral lipid storage myopathy	NLSD	62	6	-1	3
R	221	C	Neutral lipid storage myopathy	NLSD	63	3	-1	3
R	221	H	not provided|Neutral lipid storage myopathy	NLSD	64	8	-1	3
R	221	P	Neutral lipid storage myopathy	NLSD	65	14	-1	3
F	227	L	Neutral lipid storage myopathy	NLSD	66	11	-1	3
P	228	L	Neutral lipid storage myopathy	NLSD	67	11	-1	3
V	233	K	JOKO	JSAM	231	10	1	3
R	235	Q	Neutral lipid storage myopathy	NLSD	68	15	-1	3
M	237	I	Neutral lipid storage myopathy	NLSD	69	9	-1	3
D	244	G	Neutral lipid storage myopathy	NLSD	70	7	-1	3
R	247	S	Neutral lipid storage myopathy	NLSD	71	17	-1	3
Q	250	P	Neutral lipid storage myopathy	NLSD	72	14	-1	3
R	251	Q	Neutral lipid storage myopathy	NLSD	73	15	-1	3
N	252	K	Neutral lipid storage myopathy	NLSD	74	10	-1	3
N	252	K	Neutral lipid storage myopathy|not specified|not provided	NLSD	75	10	-1	3
P	258	S	Neutral lipid storage myopathy	NLSD	76	17	-1	3
P	258	L	JOKO	JSAM	232	11	1	3
P	260	L	Neutral lipid storage myopathy	NLSD	77	11	-1	3
L	261	E	JOKO	JSAM	233	5	1	3
A	263	S	Neutral lipid storage myopathy	NLSD	78	17	-1	3
A	263	T	Neutral lipid storage myopathy|not provided	NLSD	79	18	-1	3
P	265	S	not specified|not provided|Neutral lipid storage myopathy	NLSD	81	17	-1	3
R	268	H	Neutral lipid storage myopathy	NLSD	84	8	-1	3
P	269	L	Neutral lipid storage myopathy	NLSD	85	11	-1	3
P	272	R	Neutral lipid storage myopathy	NLSD	87	16	-1	3
K	275	A	JOKO	JSAM	234	2	1	3
D	276	N	Neutral lipid storage myopathy	NLSD	88	13	-1	3
D	276	H	Neutral lipid storage myopathy	NLSD	89	8	-1	3
A	282	T	Neutral lipid storage myopathy	NLSD	90	18	-1	3
A	284	G	Neutral lipid storage myopathy	NLSD	92	7	-1	3
D	286	N	Neutral lipid storage myopathy	NLSD	94	13	-1	3
S	288	W	Neutral lipid storage myopathy	NLSD	95	20	-1	3
P	291	S	Neutral lipid storage myopathy	NLSD	97	17	-1	3
G	292	R	Neutral lipid storage myopathy	NLSD	98	16	-1	3
D	294	G	Neutral lipid storage myopathy	NLSD	99	7	-1	3
L	297	P	Neutral lipid storage myopathy	NLSD	100	14	-1	3
R	303	G	Neutral lipid storage myopathy	NLSD	102	7	-1	3
R	303	Q	Neutral lipid storage myopathy	NLSD	103	15	-1	3
N	305	S	Neutral lipid storage myopathy	NLSD	104	17	-1	3
A	311	V	Neutral lipid storage myopathy	NLSD	106	19	-1	3
E	314	A	JOKO	JSAM	235	2	1	3
P	315	S	Neutral lipid storage myopathy|not specified	NLSD	107	17	-1	3
P	315	R	Neutral lipid storage myopathy	NLSD	108	16	-1	3
L	318	P	Neutral lipid storage myopathy	NLSD	109	14	-1	3
T	321	I	Neutral lipid storage myopathy	NLSD	110	9	-1	3
L	322	F	Neutral lipid storage myopathy|not provided	NLSD	111	6	-1	3
M	325	L	Neutral lipid storage myopathy	NLSD	112	11	-1	3
P	327	L	Neutral lipid storage myopathy	NLSD	113	11	-1	3
V	328	A	JOKO	JSAM	236	2	1	3
R	329	E	JOKO	JSAM	237	5	1	3
A	331	V	Neutral lipid storage myopathy	NLSD	114	19	-1	3
M	334	I	Neutral lipid storage myopathy	NLSD	115	9	-1	3
P	337	L	Neutral lipid storage myopathy	NLSD	116	11	-1	3
P	341	S	Neutral lipid storage myopathy	NLSD	117	17	-1	3
F	348	E	Switching	SW	238	5	1	3
R	351	S	Neutral lipid storage myopathy	NLSD	119	17	-1	3
R	351	L	Switching	SW	239	11	1	3
E	354	G	Neutral lipid storage myopathy	NLSD	120	7	-1	3
D	358	N	Neutral lipid storage myopathy	NLSD	121	13	-1	3
R	364	W	not provided|Neutral lipid storage myopathy	NLSD	122	20	-1	3
E	368	Q	Neutral lipid storage myopathy	NLSD	123	15	-1	3
E	368	A	JOKO	JSAM	240	2	1	3
G	371	S	Neutral lipid storage myopathy	NLSD	124	17	-1	3
R	380	G	Neutral lipid storage myopathy	NLSD	125	7	-1	3
R	380	C	Neutral lipid storage myopathy	NLSD	126	3	-1	3
R	380	H	Neutral lipid storage myopathy	NLSD	127	8	-1	3
K	382	R	Neutral lipid storage myopathy	NLSD	128	16	-1	3
K	384	E	Neutral lipid storage myopathy	NLSD	129	5	-1	3
L	385	P	Neutral lipid storage myopathy	NLSD	130	14	-1	3
P	394	Q	Neutral lipid storage myopathy	NLSD	131	15	-1	3
Q	396	A	JOKO	JSAM	241	2	1	3
R	401	C	Neutral lipid storage myopathy	NLSD	132	3	-1	3
V	402	L	Neutral lipid storage myopathy	NLSD	133	11	-1	3
S	404	A	Neutral lipid storage myopathy	NLSD	134	2	-1	3
P	406	L	Neutral lipid storage myopathy	NLSD	135	11	-1	3
S	407	F	Neutral lipid storage myopathy	NLSD	136	6	-1	3
V	408	L	Neutral lipid storage myopathy	NLSD	137	11	-1	3
P	409	R	Neutral lipid storage myopathy	NLSD	138	16	-1	3
P	409	L	Neutral lipid storage myopathy	NLSD	139	11	-1	3
A	413	T	Neutral lipid storage myopathy	NLSD	140	18	-1	3
A	414	T	Neutral lipid storage myopathy	NLSD	141	18	-1	3
Y	415	Q	Neutral lipid storage myopathy	NLSD	142	15	-1	3
Y	415	A	JOKO	JSAM	242	2	1	3
E	417	D	Neutral lipid storage myopathy	NLSD	143	4	-1	3
A	418	V	Neutral lipid storage myopathy	NLSD	144	19	-1	3
W	422	C	Neutral lipid storage myopathy	NLSD	145	3	-1	3
N	426	S	Neutral lipid storage myopathy|not provided	NLSD	147	17	-1	3
L	427	F	Neutral lipid storage myopathy	NLSD	148	6	-1	3
A	434	L	JOKO	JSAM	243	11	1	3
C	439	Y	Neutral lipid storage myopathy	NLSD	149	21	-1	3
L	443	V	Neutral lipid storage myopathy|not specified	NLSD	150	19	-1	3
L	443	R	Neutral lipid storage myopathy	NLSD	151	16	-1	3
G	446	S	Neutral lipid storage myopathy	NLSD	152	17	-1	3
L	447	F	Neutral lipid storage myopathy	NLSD	153	6	-1	3
T	450	I	Neutral lipid storage myopathy	NLSD	155	9	-1	3
N	451	K	Neutral lipid storage myopathy	NLSD	157	10	-1	3
A	453	E	JOKO	JSAM	244	5	1	3
P	455	S	Neutral lipid storage myopathy	NLSD	158	17	-1	3
P	455	L	Neutral lipid storage myopathy	NLSD	159	11	-1	3
P	455	Q	not specified|Neutral lipid storage myopathy	NLSD	160	15	-1	3
L	459	V	Neutral lipid storage myopathy	NLSD	161	19	-1	3
R	460	L	Neutral lipid storage myopathy	NLSD	162	11	-1	3
D	466	N	Neutral lipid storage myopathy	NLSD	163	13	-1	3
P	467	S	Neutral lipid storage myopathy	NLSD	164	17	-1	3
P	469	L	Neutral lipid storage myopathy	NLSD	165	11	-1	3
A	470	T	Neutral lipid storage myopathy	NLSD	166	18	-1	3
A	470	V	Neutral lipid storage myopathy	NLSD	167	19	-1	3
P	471	S	Neutral lipid storage myopathy	NLSD	168	17	-1	3
A	472	T	Neutral lipid storage myopathy	NLSD	169	18	-1	3
A	472	G	Neutral lipid storage myopathy	NLSD	170	7	-1	3
S	476	Y	Neutral lipid storage myopathy	NLSD	171	21	-1	3
P	477	A	Neutral lipid storage myopathy	NLSD	172	2	-1	3
P	477	L	not specified|not provided|Neutral lipid storage myopathy	NLSD	173	11	-1	3
P	477	R	not specified|Neutral lipid storage myopathy|not provided	NLSD	174	16	-1	3
Q	478	R	Neutral lipid storage myopathy	NLSD	175	16	-1	3
L	481	P	Neutral lipid storage myopathy|not provided|not specified	NLSD	176	14	-1	3
G	483	R	Neutral lipid storage myopathy	NLSD	177	16	-1	3
G	483	R	Neutral lipid storage myopathy	NLSD	178	16	-1	3
P	486	S	Neutral lipid storage myopathy	NLSD	179	17	-1	3
P	486	H	Neutral lipid storage myopathy	NLSD	180	8	-1	3
S	489	I	Neutral lipid storage myopathy	NLSD	182	9	-1	3
P	493	L	Neutral lipid storage myopathy	NLSD	183	11	-1	3
E	494	K	Neutral lipid storage myopathy	NLSD	184	10	-1	3
A	495	T	Neutral lipid storage myopathy	NLSD	185	18	-1	3
A	495	V	Neutral lipid storage myopathy	NLSD	186	19	-1	3
A	495	D	not provided|Neutral lipid storage myopathy	NLSD	187	4	-1	3
R	496	G	Neutral lipid storage myopathy	NLSD	188	7	-1	3
R	496	W	Neutral lipid storage myopathy	NLSD	189	20	-1	3
G	503	A	Neutral lipid storage myopathy	NLSD	190	2	-1	3
ZZ	108	0GAD	gnomad_variant	XGAD	1	1	8	3
ZZ	120	0GAD	gnomad_variant	XGAD	2	1	8	3
ZZ	302	0GAD	gnomad_variant	XGAD	3	1	8	3
ZZ	325	0GAD	gnomad_variant	XGAD	4	1	8	3
ZZ	346	0GAD	gnomad_variant	XGAD	5	1	8	3
ZZ	354	0GAD	gnomad_variant	XGAD	6	1	8	3
ZZ	372	0GAD	gnomad_variant	XGAD	7	1	8	3
ZZ	439	0GAD	gnomad_variant	XGAD	8	1	8	3
ZZ	77	0GAD	gnomad_variant	XGAD	9	1	8	3
ZZ	125	0GAD	gnomad_variant	XGAD	10	1	8	3
ZZ	163	0GAD	gnomad_variant	XGAD	11	1	8	6
ZZ	221	0GAD	gnomad_variant	XGAD	12	1	8	3
ZZ	257	0GAD	gnomad_variant	XGAD	13	1	8	3
ZZ	495	0GAD	gnomad_variant	XGAD	14	1	8	6
ZZ	206	0GAD	gnomad_variant	XGAD	15	1	8	6
ZZ	422	0GAD	gnomad_variant	XGAD	16	1	8	3
ZZ	483	0GAD	gnomad_variant	XGAD	17	1	8	9
ZZ	150	0GAD	gnomad_variant	XGAD	18	1	8	3
ZZ	263	0GAD	gnomad_variant	XGAD	19	1	8	6
ZZ	217	0GAD	gnomad_variant	XGAD	20	1	8	3
ZZ	498	0GAD	gnomad_variant	XGAD	21	1	8	6
ZZ	394	0GAD	gnomad_variant	XGAD	22	1	8	6
ZZ	282	0GAD	gnomad_variant	XGAD	23	1	8	6
ZZ	470	0GAD	gnomad_variant	XGAD	24	1	8	6
ZZ	124	0GAD	gnomad_variant	XGAD	25	1	8	6
ZZ	268	0GAD	gnomad_variant	XGAD	26	1	8	6
ZZ	409	0GAD	gnomad_variant	XGAD	27	1	8	6
ZZ	165	0GAD	gnomad_variant	XGAD	28	1	8	9
ZZ	113	0GAD	gnomad_variant	XGAD	29	1	8	9
ZZ	455	0GAD	gnomad_variant	XGAD	30	1	8	99
ZZ	413	0GAD	gnomad_variant	XGAD	31	1	8	99
ZZ	79	0GAD	gnomad_variant	XGAD	32	1	8	99
ZZ	184	0GAD	gnomad_variant	XGAD	33	1	8	3
ZZ	306	0GAD	gnomad_variant	XGAD	34	1	8	3
ZZ	405	0GAD	gnomad_variant	XGAD	35	1	8	3
ZZ	449	0GAD	gnomad_variant	XGAD	36	1	8	3
ZZ	330	0GAD	gnomad_variant	XGAD	37	1	8	3
ZZ	481	0GAD	gnomad_variant	XGAD	38	1	8	99
ZZ	435	0GAD	gnomad_variant	XGAD	39	1	8	3
ZZ	443	0GAD	gnomad_variant	XGAD	40	1	8	99
ZZ	486	0GAD	gnomad_variant	XGAD	41	1	8	3
ZZ	136	0GAD	gnomad_variant	XGAD	42	1	8	3
ZZ	284	0GAD	gnomad_variant	XGAD	43	1	8	3
ZZ	107	0GAD	gnomad_variant	XGAD	44	1	8	3
ZZ	176	0GAD	gnomad_variant	XGAD	45	1	8	3
ZZ	44	0GAD	gnomad_variant	XGAD	46	1	8	3
ZZ	303	0GAD	gnomad_variant	XGAD	47	1	8	3
ZZ	382	0GAD	gnomad_variant	XGAD	48	1	8	3
ZZ	459	0GAD	gnomad_variant	XGAD	49	1	8	3
ZZ	287	0GAD	gnomad_variant	XGAD	50	1	8	3
ZZ	477	0GAD	gnomad_variant	XGAD	51	1	8	99
ZZ	472	0GAD	gnomad_variant	XGAD	52	1	8	3
ZZ	142	0GAD	gnomad_variant	XGAD	53	1	8	6
ZZ	210	0GAD	gnomad_variant	XGAD	54	1	8	6
ZZ	272	0GAD	gnomad_variant	XGAD	55	1	8	6
ZZ	109	0GAD	gnomad_variant	XGAD	56	1	8	6
ZZ	426	0GAD	gnomad_variant	XGAD	57	1	8	99
ZZ	288	0GAD	gnomad_variant	XGAD	58	1	8	99
ZZ	252	0GAD	gnomad_variant	XGAD	59	1	8	99
ZZ	95	0GAD	gnomad_variant	XGAD	60	1	8	3
ZZ	240	0GAD	gnomad_variant	XGAD	61	1	8	3
ZZ	316	0GAD	gnomad_variant	XGAD	62	1	8	3
ZZ	404	0GAD	gnomad_variant	XGAD	63	1	8	3
ZZ	430	0GAD	gnomad_variant	XGAD	64	1	8	3
ZZ	456	0GAD	gnomad_variant	XGAD	65	1	8	3
ZZ	467	0GAD	gnomad_variant	XGAD	66	1	8	3
ZZ	474	0GAD	gnomad_variant	XGAD	67	1	8	3
ZZ	174	0GAD	gnomad_variant	XGAD	68	1	8	3
ZZ	228	0GAD	gnomad_variant	XGAD	69	1	8	3
ZZ	251	0GAD	gnomad_variant	XGAD	70	1	8	3
ZZ	380	0GAD	gnomad_variant	XGAD	71	1	8	3
ZZ	432	0GAD	gnomad_variant	XGAD	72	1	8	3
ZZ	331	0GAD	gnomad_variant	XGAD	73	1	8	3
ZZ	337	0GAD	gnomad_variant	XGAD	74	1	8	6
ZZ	27	0GAD	gnomad_variant	XGAD	75	1	8	6
ZZ	496	0GAD	gnomad_variant	XGAD	76	1	8	6
ZZ	447	0GAD	gnomad_variant	XGAD	77	1	8	6
ZZ	269	0GAD	gnomad_variant	XGAD	78	1	8	6
ZZ	469	0GAD	gnomad_variant	XGAD	79	1	8	6
ZZ	29	0GAD	gnomad_variant	XGAD	80	1	8	6
ZZ	364	0GAD	gnomad_variant	XGAD	81	1	8	6
ZZ	219	0GAD	gnomad_variant	XGAD	82	1	8	6
ZZ	406	0GAD	gnomad_variant	XGAD	83	1	8	6
ZZ	460	0GAD	gnomad_variant	XGAD	84	1	8	9
ZZ	315	0GAD	gnomad_variant	XGAD	85	1	8	9
ZZ	489	0GAD	gnomad_variant	XGAD	86	1	8	99
ZZ	407	0GAD	gnomad_variant	XGAD	87	1	8	99
ZZ	322	0GAD	gnomad_variant	XGAD	88	1	8	99
ZZ	265	0GAD	gnomad_variant	XGAD	89	1	8	99

## Sheet: SourceSupplFigure1
	Uncropped blots for Supplemental Figure 1:

[truncated: 1 more sheets: SourceSupplFigure2]
